# Supplementary material for: Relationships among gut microbiota, plasma metabolites, and juvenile idiopathic arthritis: a mediation Mendelian randomization study
Source: Front Microbiol. 2024 Mar 28;15:1363776. doi: 10.3389/fmicb.2024.1363776 (PMC11007183; doi:10.3389/fmicb.2024.1363776)
Supplement: Supplementary file 1 [file Table_1.XLSX]

## Sheet: Contents
Content
Supplementary file Table 1. Information about five methods of Mendelian randomization _XY
Supplementary file Table 2. Heterogeneity test for SNPS in included MR_XY
Supplementary file Table 3. The OR and Beta value for each single SNP_XY
Supplementary file Table 4. Information of pleiotropy test_XY
Supplementary file Table 5. Information about five methods of Mendelian randomization _YX
Supplementary file Table 6. Heterogeneity test for SNPS in included MR_YX
Supplementary file Table 7. The OR and Beta value for each single SNP_YX
Supplementary file Table 8. Information of pleiotropy test_YX
Supplementary file Table 9. Information about five methods of Mendelian randomization _XZ
Supplementary file Table 10. Heterogeneity test for SNPS in included MR_XZ
Supplementary file Table 11. The OR and Beta value for each single SNP_XZ
Supplementary file Table 12. Information of pleiotropy test_XZ
Supplementary file Table 13. Information about five methods of Mendelian randomization _ZY
Supplementary file Table 14. Heterogeneity test for SNPS in included MR_ZY
Supplementary file Table 15. The OR and Beta value for each single SNP_ZY
Supplementary file Table 16. Information of pleiotropy test_ZY
Supplementary file Table 17. Plasma metabolites information
Supplementary file Table 18. Plasma metabolites associated with JIA
*XZ: The MR of gut microbiota and plasma metabolites ZY: The MR of plasma metabolites and juvenile idiopathic arthritis(JIA) XY: The MR of gut microbiota and juvenile idiopathic arthritis(JIA) YX: The MR of juvenile idiopathic arthritis(JIA) and gut microbiota

## Sheet: Table1
Supplementary file Table 1. Information about five methods of Mendelian randomization _XY
Outcome	Exposure	Method	NSNP	Beta	SE	P_val	OR	LowCI95%	UpCI95%
JIA	Dorea	MR Egger	13	-1.44224	0.429347	0.00637345	0.236397	0.1019	0.548415
JIA	Dorea	Weighted median	13	-0.695486	0.225339	0.00202593	0.498832	0.320732	0.775829
JIA	Dorea	Inverse variance weighted	13	-0.401682	0.159807	0.0119526	0.669193	0.489239	0.91534
JIA	Dorea	Simple mode	13	-0.798438	0.374629	0.054431	0.450032	0.21595	0.93785
JIA	Dorea	Weighted mode	13	-0.798438	0.340913	0.0372461	0.450032	0.230702	0.877877
JIA	Dorea	BWMR	13	-0.435592	0.178221	0.0145207	0.646882	0.456163	0.917338
JIA	Rikenellaceae	MR Egger	15	0.159668	0.439473	0.722208	1.17312	0.495742	2.77607
JIA	Rikenellaceae	Weighted median	15	0.234412	0.0942903	0.0129163	1.26417	1.05085	1.52078
JIA	Rikenellaceae	Inverse variance weighted	15	0.164108	0.0704032	0.0197546	1.17834	1.02646	1.35269
JIA	Rikenellaceae	Simple mode	15	0.303564	0.166869	0.0903336	1.35468	0.976774	1.87879
JIA	Rikenellaceae	Weighted mode	15	0.299324	0.165174	0.0914563	1.34895	0.975879	1.86463
JIA	Rikenellaceae	BWMR	15	0.168934	0.0739261	0.0223029	1.18404	1.02433	1.36866
JIA	Eubacteriumrectale	MR Egger	13	-0.389123	0.475378	0.430417	0.677651	0.266904	1.72051
JIA	Eubacteriumrectale	Weighted median	13	-0.263016	0.207249	0.20441	0.768729	0.512106	1.15395
JIA	Eubacteriumrectale	Inverse variance weighted	13	-0.325843	0.157573	0.0386505	0.721919	0.530103	0.983143
JIA	Eubacteriumrectale	Simple mode	13	-0.299488	0.360011	0.421721	0.741198	0.366005	1.501
JIA	Eubacteriumrectale	Weighted mode	13	-0.286104	0.33091	0.404212	0.751184	0.392708	1.43689
JIA	Eubacteriumrectale	BWMR	13	-0.343585	0.169487	0.0426413	0.709223	0.508759	0.988674
JIA	Catenibacterium	MR Egger	5	-0.924881	1.23807	0.509263	0.396579	0.0350317	4.4895
JIA	Catenibacterium	Weighted median	5	-0.275196	0.148998	0.0647507	0.759423	0.567092	1.01698
JIA	Catenibacterium	Inverse variance weighted	5	-0.260891	0.121857	0.0322767	0.770365	0.606694	0.978189
JIA	Catenibacterium	Simple mode	5	-0.449501	0.242828	0.137812	0.637947	0.396356	1.02679
JIA	Catenibacterium	Weighted mode	5	-0.436929	0.243604	0.147331	0.646017	0.40076	1.04137
JIA	Catenibacterium	BWMR	5	-0.278525	0.13008	0.0322594	0.756899	0.586559	0.976707
JIA	Ruminococcus	MR Egger	15	0.359305	0.450428	0.439374	1.43233	0.592424	3.46303
JIA	Ruminococcus	Weighted median	15	0.427344	0.204323	0.036482	1.53318	1.02724	2.28832
JIA	Ruminococcus	Inverse variance weighted	15	0.337128	0.159769	0.0348504	1.40092	1.02427	1.91607
JIA	Ruminococcus	Simple mode	15	0.656886	0.409424	0.130937	1.92878	0.864515	4.30319
JIA	Ruminococcus	Weighted mode	15	0.585108	0.379763	0.145679	1.79518	0.852803	3.77894
JIA	Ruminococcus	BWMR	15	0.376457	0.167371	0.0244971	1.45711	1.0496	2.02284

## Sheet: Table2
Supplementary file Table 2. Heterogeneity test for SNPS in included MR_XY
	ID.exposure	ID.outcome	Outcome	Exposure	Method	Q	Q_df	Q_pval
1	gIyQHw	jGaGsy	JIA	Dorea	MR Egger	5.78768	11	0.887148
2	gIyQHw	jGaGsy	JIA	Dorea	Inverse variance weighted	12.5577	12	0.401989
1	Aqmi98	VgFzIO	JIA	Rikenellaceae	MR Egger	7.90426	13	0.849781
2	Aqmi98	VgFzIO	JIA	Rikenellaceae	Inverse variance weighted	7.90436	14	0.894249
1	8wb16i	WJK4u8	JIA	Eubacteriumrectale	MR Egger	11.1861	11	0.427804
2	8wb16i	WJK4u8	JIA	Eubacteriumrectale	Inverse variance weighted	11.2064	12	0.511316
1	Vvo3sA	f66L24	JIA	Catenibacterium	MR Egger	4.27279	3	0.233474
2	Vvo3sA	f66L24	JIA	Catenibacterium	Inverse variance weighted	4.68733	4	0.320909
1	9Qrgxo	vdxcEm	JIA	Ruminococcus	MR Egger	17.691	13	0.169607
2	9Qrgxo	vdxcEm	JIA	Ruminococcus	Inverse variance weighted	17.6948	14	0.221034

## Sheet: Table3
Supplementary file Table 3. The OR and Beta value for each single SNP_XY
Exposure	Outcome	ID.exposure	ID.outcome	Samplesize	SNP	Beta	SE	P	Beta_LCI95	Beta_UCI95	OR	OR_LCI95	OR_UCI95
Dorea	JIA	gIyQHw	jGaGsy	NA	rs11150408	0.540735	0.683159	0.42864	-0.798256	1.87973	1.71727	0.450113	6.55171
Dorea	JIA	gIyQHw	jGaGsy	NA	rs12216169	-0.897948	0.626373	0.151696	-2.12564	0.329743	0.407405	0.119357	1.39061
Dorea	JIA	gIyQHw	jGaGsy	NA	rs12537781	-0.810222	0.594194	0.172704	-1.97484	0.354397	0.444759	0.138783	1.42532
Dorea	JIA	gIyQHw	jGaGsy	NA	rs13279148	-0.281049	0.565809	0.619386	-1.39003	0.827936	0.754991	0.249067	2.28859
Dorea	JIA	gIyQHw	jGaGsy	NA	rs1899291	-0.0676336	0.6346	0.915125	-1.31145	1.17618	0.934603	0.269429	3.24197
Dorea	JIA	gIyQHw	jGaGsy	NA	rs3005511	0.24271	0.589652	0.680621	-0.913008	1.39843	1.2747	0.401315	4.04883
Dorea	JIA	gIyQHw	jGaGsy	NA	rs345219	0.247836	0.637411	0.697411	-1.00149	1.49716	1.28125	0.367332	4.46899
Dorea	JIA	gIyQHw	jGaGsy	NA	rs3752849	-0.830756	0.468762	0.0763555	-1.74953	0.0880169	0.43572	0.173856	1.09201
Dorea	JIA	gIyQHw	jGaGsy	NA	rs4793307	0.805089	0.60419	0.182693	-0.379124	1.9893	2.2369	0.684461	7.31043
Dorea	JIA	gIyQHw	jGaGsy	NA	rs62503162	-0.777754	0.522986	0.136978	-1.80281	0.247299	0.459437	0.164836	1.28056
Dorea	JIA	gIyQHw	jGaGsy	NA	rs62583469	-0.711459	0.576805	0.217409	-1.842	0.419079	0.490927	0.1585	1.52056
Dorea	JIA	gIyQHw	jGaGsy	NA	rs73729431	-0.885767	0.471109	0.0600843	-1.80914	0.0376066	0.412398	0.163795	1.03832
Dorea	JIA	gIyQHw	jGaGsy	NA	rs78772518	-0.67855	0.496845	0.172028	-1.65237	0.295267	0.507352	0.191596	1.34349
Dorea	JIA	gIyQHw	jGaGsy	NA	All - Inverse variance weighted	-0.401682	0.159807	0.0119526	-0.714905	-0.0884598	0.669193	0.489239	0.91534
Dorea	JIA	gIyQHw	jGaGsy	NA	All - MR Egger	-1.44224	0.429347	0.00637344	-2.28376	-0.600723	0.236397	0.1019	0.548415
Rikenellaceae	JIA	Aqmi98	VgFzIO	NA	rs11597218	0.324523	0.257203	0.207042	-0.179594	0.828641	1.38337	0.835609	2.2902
Rikenellaceae	JIA	Aqmi98	VgFzIO	NA	rs12501673	0.210418	0.273694	0.442007	-0.326022	0.746858	1.23419	0.721789	2.11036
Rikenellaceae	JIA	Aqmi98	VgFzIO	NA	rs13223944	-0.137245	0.298836	0.646044	-0.722964	0.448474	0.871756	0.485312	1.56592
Rikenellaceae	JIA	Aqmi98	VgFzIO	NA	rs17032291	0.126707	0.276725	0.647039	-0.415675	0.669089	1.13508	0.659895	1.95246
Rikenellaceae	JIA	Aqmi98	VgFzIO	NA	rs17582787	-0.200419	0.257666	0.436672	-0.705445	0.304606	0.818388	0.493889	1.35609
Rikenellaceae	JIA	Aqmi98	VgFzIO	NA	rs2074881	-0.21309	0.287545	0.458655	-0.776679	0.350499	0.808084	0.459931	1.41978
Rikenellaceae	JIA	Aqmi98	VgFzIO	NA	rs2900503	0.242849	0.230914	0.292945	-0.209744	0.695441	1.27488	0.810792	2.00459
Rikenellaceae	JIA	Aqmi98	VgFzIO	NA	rs2998141	0.339396	0.283373	0.231034	-0.216015	0.894807	1.4041	0.805723	2.44686
Rikenellaceae	JIA	Aqmi98	VgFzIO	NA	rs4270579	0.233433	0.275599	0.396992	-0.30674	0.773607	1.26293	0.735842	2.16757
Rikenellaceae	JIA	Aqmi98	VgFzIO	NA	rs4717843	0.316981	0.354682	0.37148	-0.378196	1.01216	1.37298	0.685096	2.75153
Rikenellaceae	JIA	Aqmi98	VgFzIO	NA	rs7113155	0.0769801	0.25747	0.76495	-0.427661	0.581621	1.08002	0.652032	1.78894
Rikenellaceae	JIA	Aqmi98	VgFzIO	NA	rs7193937	-0.0104812	0.310937	0.97311	-0.619918	0.598956	0.989574	0.537988	1.82022
Rikenellaceae	JIA	Aqmi98	VgFzIO	NA	rs7712231	0.359825	0.265163	0.174783	-0.159895	0.879544	1.43308	0.852233	2.4098
Rikenellaceae	JIA	Aqmi98	VgFzIO	NA	rs80309088	0.372956	0.255666	0.14463	-0.128149	0.874061	1.45202	0.879723	2.39662
Rikenellaceae	JIA	Aqmi98	VgFzIO	NA	rs9887954	0.3166	0.261716	0.226391	-0.196363	0.829563	1.37245	0.821714	2.29232
Rikenellaceae	JIA	Aqmi98	VgFzIO	NA	All - Inverse variance weighted	0.164108	0.0704032	0.0197546	0.026118	0.302099	1.17834	1.02646	1.35269
Rikenellaceae	JIA	Aqmi98	VgFzIO	NA	All - MR Egger	0.159668	0.439473	0.722208	-0.701699	1.02103	1.17312	0.495742	2.77607
Eubacteriumrectale	JIA	8wb16i	WJK4u8	NA	rs10248854	-0.490638	0.576346	0.394608	-1.62028	0.639	0.612236	0.197844	1.89459
Eubacteriumrectale	JIA	8wb16i	WJK4u8	NA	rs10797540	-0.432949	0.583752	0.45829	-1.5771	0.711206	0.648593	0.206572	2.03644
Eubacteriumrectale	JIA	8wb16i	WJK4u8	NA	rs10892089	-0.86508	0.584792	0.139062	-2.01127	0.281112	0.421018	0.133818	1.3246
Eubacteriumrectale	JIA	8wb16i	WJK4u8	NA	rs117151453	0.072652	0.570381	0.898644	-1.04529	1.1906	1.07536	0.351588	3.28905
Eubacteriumrectale	JIA	8wb16i	WJK4u8	NA	rs143694765	-0.196623	0.608662	0.746664	-1.3896	0.996354	0.8215	0.249175	2.70839
Eubacteriumrectale	JIA	8wb16i	WJK4u8	NA	rs16960159	-0.227459	0.432548	0.598987	-1.07525	0.620335	0.796555	0.341212	1.85955
Eubacteriumrectale	JIA	8wb16i	WJK4u8	NA	rs2884897	-0.554913	0.559999	0.321725	-1.65251	0.542684	0.574122	0.191568	1.72062
Eubacteriumrectale	JIA	8wb16i	WJK4u8	NA	rs314726	-0.274755	0.566174	0.627475	-1.38446	0.834945	0.759758	0.25046	2.30469
Eubacteriumrectale	JIA	8wb16i	WJK4u8	NA	rs35398954	-0.918415	0.552331	0.0963527	-2.00098	0.164153	0.399151	0.135202	1.1784
Eubacteriumrectale	JIA	8wb16i	WJK4u8	NA	rs3980709	0.688621	0.621177	0.267614	-0.528887	1.90613	1.99097	0.58926	6.72699
Eubacteriumrectale	JIA	8wb16i	WJK4u8	NA	rs58498416	0.628825	0.614375	0.306062	-0.575351	1.833	1.87541	0.562508	6.25262
Eubacteriumrectale	JIA	8wb16i	WJK4u8	NA	rs59427698	-1.38797	0.601134	0.0209479	-2.56619	-0.209749	0.249581	0.0768275	0.810787
Eubacteriumrectale	JIA	8wb16i	WJK4u8	NA	rs62547233	-0.109729	0.60929	0.85708	-1.30394	1.08448	0.896077	0.271461	2.9579
Eubacteriumrectale	JIA	8wb16i	WJK4u8	NA	All - Inverse variance weighted	-0.325843	0.157573	0.0386505	-0.634685	-0.0170003	0.721919	0.530103	0.983143
Eubacteriumrectale	JIA	8wb16i	WJK4u8	NA	All - MR Egger	-0.389123	0.475378	0.430417	-1.32086	0.542618	0.677651	0.266904	1.72051
Catenibacterium	outcome	Vvo3sA	f66L24	NA	rs12404911	-0.504684	0.259732	0.0520043	-1.01376	0.00439002	0.603696	0.362853	1.0044
Catenibacterium	outcome	Vvo3sA	f66L24	NA	rs212393	0.0841166	0.228815	0.713158	-0.364361	0.532594	1.08776	0.694641	1.70334
Catenibacterium	outcome	Vvo3sA	f66L24	NA	rs73128290	-0.110414	0.253211	0.662796	-0.606707	0.385879	0.895463	0.545143	1.47091
Catenibacterium	outcome	Vvo3sA	f66L24	NA	rs77285108	-0.527388	0.260426	0.0428579	-1.03782	-0.0169518	0.590145	0.354225	0.983191
Catenibacterium	outcome	Vvo3sA	f66L24	NA	rs7742829	-0.35599	0.26125	0.172996	-0.868041	0.15606	0.700479	0.419773	1.1689
Catenibacterium	outcome	Vvo3sA	f66L24	NA	All - Inverse variance weighted	-0.260891	0.121857	0.0322767	-0.49973	-0.022052	0.770365	0.606694	0.978189
Catenibacterium	outcome	Vvo3sA	f66L24	NA	All - MR Egger	-0.924881	1.23807	0.509263	-3.3515	1.50174	0.396579	0.0350317	4.4895
Ruminococcus	outcome	9Qrgxo	vdxcEm	NA	rs12406309	-0.234319	0.598532	0.695436	-1.40744	0.938803	0.79111	0.244769	2.55692
Ruminococcus	outcome	9Qrgxo	vdxcEm	NA	rs12986628	0.79429	0.576143	0.168008	-0.33495	1.92353	2.21287	0.715374	6.84508
Ruminococcus	outcome	9Qrgxo	vdxcEm	NA	rs1819812	-0.374865	0.58366	0.520701	-1.51884	0.769109	0.687382	0.218966	2.15784
Ruminococcus	outcome	9Qrgxo	vdxcEm	NA	rs2368224	-0.286458	0.410411	0.485191	-1.09086	0.517948	0.750918	0.335926	1.67858
Ruminococcus	outcome	9Qrgxo	vdxcEm	NA	rs2846589	-0.485256	0.592756	0.41299	-1.64706	0.676546	0.615539	0.192616	1.96707
Ruminococcus	outcome	9Qrgxo	vdxcEm	NA	rs2997412	0.348859	0.550237	0.52607	-0.729605	1.42732	1.41745	0.482099	4.16753
Ruminococcus	outcome	9Qrgxo	vdxcEm	NA	rs4400279	1.11488	0.548109	0.0419473	0.0405835	2.18917	3.04919	1.04142	8.92781
Ruminococcus	outcome	9Qrgxo	vdxcEm	NA	rs4799823	0.769944	0.595632	0.196132	-0.397495	1.93738	2.15965	0.672001	6.94057
Ruminococcus	outcome	9Qrgxo	vdxcEm	NA	rs55707116	0.133761	0.561857	0.811827	-0.967478	1.235	1.14312	0.38004	3.43838
Ruminococcus	outcome	9Qrgxo	vdxcEm	NA	rs58681734	0.694903	0.572792	0.225059	-0.42777	1.81758	2.00351	0.651962	6.15691
Ruminococcus	outcome	9Qrgxo	vdxcEm	NA	rs61791565	-0.488364	0.582262	0.401618	-1.6296	0.65287	0.61363	0.196008	1.92105
Ruminococcus	outcome	9Qrgxo	vdxcEm	NA	rs75140805	1.5549	0.638031	0.0148084	0.304361	2.80544	4.73462	1.35576	16.5344
Ruminococcus	outcome	9Qrgxo	vdxcEm	NA	rs7635831	0.505266	0.628835	0.421688	-0.72725	1.73778	1.65743	0.483236	5.68472
Ruminococcus	outcome	9Qrgxo	vdxcEm	NA	rs7693984	1.09724	0.646905	0.0898602	-0.170695	2.36517	2.99588	0.843079	10.6459
Ruminococcus	outcome	9Qrgxo	vdxcEm	NA	rs78120384	0.546865	0.408194	0.180337	-0.253195	1.34692	1.72783	0.776316	3.84558
Ruminococcus	outcome	9Qrgxo	vdxcEm	NA	All - Inverse variance weighted	0.337128	0.159769	0.0348504	0.02398	0.650275	1.40092	1.02427	1.91607
Ruminococcus	outcome	9Qrgxo	vdxcEm	NA	All - MR Egger	0.359305	0.450428	0.439374	-0.523533	1.24214	1.43233	0.592424	3.46303

## Sheet: Table4
Supplementary file Table 4. Information of pleiotropy test_XY
ID.Exposure	ID.Outcome	Outcome	Exposure	Egger_intercept	SE	P_val
gIyQHw	jGaGsy	JIA	Dorea	0.0803328	0.0308743	0.624609
Aqmi98	VgFzIO	JIA	Rikenellaceae	0.000597182	0.0583395	0.991988
8wb16i	WJK4u8	JIA	Eubacteriumrectale	0.00451251	0.0319492	0.890233
Vvo3sA	f66L24	JIA	Catenibacterium	0.0893737	0.165662	0.627015
9Qrgxo	vdxcEm	JIA	Ruminococcus	-0.00176854	0.033398	0.958574

## Sheet: Table5
Supplementary file Table 5. Information about five methods of Mendelian randomization _YX
Outcome	Exposure	Method	NSNP	Beta	SE	P_val	OR	LowCI95%	UpCI95%
Dorea	JIA	MR Egger	137	0.0123501	0.00972436	0.206264	1.01243	0.993313	1.03191
Dorea	JIA	Weighted median	137	0.0138412	0.0067913	0.0415413	1.01394	1.00053	1.02752
Dorea	JIA	Inverse variance weighted	137	0.00667588	0.00448439	0.136568	1.0067	0.997889	1.01559
Dorea	JIA	Simple mode	137	0.0148853	0.0152674	0.331306	1.015	0.985074	1.04583
Dorea	JIA	Weighted mode	137	0.0181093	0.00917451	0.0504228	1.01827	1.00013	1.03675
Dorea	JIA	BWMR	137	0.00652655	0.00454821	0.151295	1.00655	0.997615	1.01556
Rikenellaceae	JIA	MR Egger	112	-0.0316453	0.0235345	0.18151	0.96885	0.925174	1.01459
Rikenellaceae	JIA	Weighted median	112	-0.018334	0.0167088	0.272525	0.981833	0.9502	1.01452
Rikenellaceae	JIA	Inverse variance weighted	112	-0.0131675	0.010443	0.207348	0.986919	0.966924	1.00733
Rikenellaceae	JIA	Simple mode	112	-0.00977099	0.0324144	0.763643	0.990277	0.929319	1.05523
Rikenellaceae	JIA	Weighted mode	112	-0.0157457	0.0202375	0.438197	0.984378	0.946096	1.02421
Rikenellaceae	JIA	BWMR	112	-0.0133891	0.010624	0.207571	0.9867	0.966366	1.00746
Eubacteriumrectale	JIA	MR Egger	137	-0.0175179	0.00921855	0.0595279	0.982635	0.96504	1.00055
Eubacteriumrectale	JIA	Weighted median	137	-0.0117147	0.00669155	0.0800024	0.988354	0.975476	1.0014
Eubacteriumrectale	JIA	Inverse variance weighted	137	-0.0107598	0.00425915	0.0115281	0.989298	0.981074	0.997591
Eubacteriumrectale	JIA	Simple mode	137	-0.0260594	0.0142213	0.0690769	0.974277	0.947495	1.00182
Eubacteriumrectale	JIA	Weighted mode	137	-0.0106229	0.00927645	0.254159	0.989433	0.971606	1.00759
Eubacteriumrectale	JIA	BWMR	137	-0.0108947	0.00433245	0.0119146	0.989164	0.9808	0.9976
Catenibacterium	JIA	MR Egger	91	-0.0259608	0.0248948	0.299855	0.974373	0.927971	1.0231
Catenibacterium	JIA	Weighted median	91	-0.027543	0.0184249	0.134946	0.972833	0.938328	1.00861
Catenibacterium	JIA	Inverse variance weighted	91	-0.0235338	0.011446	0.0397751	0.976741	0.955073	0.998901
Catenibacterium	JIA	Simple mode	91	-0.0434141	0.0364878	0.237245	0.957515	0.891428	1.0285
Catenibacterium	JIA	Weighted mode	91	-0.0389339	0.026109	0.139405	0.961814	0.913833	1.01232
Catenibacterium	JIA	BWMR	91	-0.0239997	0.0117537	0.0411626	0.976286	0.954052	0.999038
Ruminococcus	JIA	MR Egger	136	0.00885404	0.00980041	0.367916	1.00889	0.989699	1.02846
Ruminococcus	JIA	Weighted median	136	0.00855732	0.00695302	0.218423	1.00859	0.994942	1.02243
Ruminococcus	JIA	Inverse variance weighted	136	0.0146774	0.00452929	0.00119302	1.01479	1.00582	1.02383
Ruminococcus	JIA	Simple mode	136	0.0033801	0.0142757	0.813192	1.00339	0.9757	1.03186
Ruminococcus	JIA	Weighted mode	136	0.00943262	0.00990636	0.342708	1.00948	0.990066	1.02927
Ruminococcus	JIA	BWMR	136	0.0148924	0.00462668	0.00128729	1.015	1.00584	1.02425

## Sheet: Table6
Supplementary file Table 6. Heterogeneity test for SNPS in included MR_YX
	ID.exposure	ID.outcome	Outcome	Exposure	Method	Q	Q_df	Q_pval
1	ecCwUz	lbIJb9	Eubacteriumrectale	JIA	MR Egger	111.177	135	0.933699
2	ecCwUz	lbIJb9	Eubacteriumrectale	JIA	Inverse variance weighted	111.86	136	0.935678
1	ecCwUz	niOa6d	Catenibacterium	JIA	MR Egger	86.0081	89	0.570121
2	ecCwUz	niOa6d	Catenibacterium	JIA	Inverse variance weighted	86.0201	90	0.599182
1	ecCwUz	4XRMVJ	Ruminococcus	JIA	MR Egger	122.766	134	0.747089
2	ecCwUz	4XRMVJ	Ruminococcus	JIA	Inverse variance weighted	123.215	135	0.75751

## Sheet: Table7
Supplementary file Table 7. The OR and Beta value for each single SNP_YX
Exposure	Outcome	ID.exposure	ID.outcome	Samplesize	SNP	Beta	SE	P	Beta_LCI95	Beta_UCI95	OR	OR_LCI95	OR_UCI95
JIA	Eubacteriumrectale	ecCwUz	lbIJb9	17351	rs1015166	-0.157078	0.0715962	0.0282392	-0.297407	-0.0167497	0.854637	0.742742	0.98339
JIA	Eubacteriumrectale	ecCwUz	lbIJb9	17351	rs1049414	0.00238946	0.0497372	0.961683	-0.0950954	0.0998743	1.00239	0.909286	1.10503
JIA	Eubacteriumrectale	ecCwUz	lbIJb9	17351	rs1051533	-0.0915684	0.0717103	0.20163	-0.232121	0.0489838	0.912499	0.792851	1.0502
JIA	Eubacteriumrectale	ecCwUz	lbIJb9	17351	rs10947341	-0.0305539	0.0226914	0.178143	-0.0750291	0.0139213	0.969908	0.927716	1.01402
JIA	Eubacteriumrectale	ecCwUz	lbIJb9	17351	rs11066309	0.0579152	0.056439	0.304818	-0.0527052	0.168536	1.05963	0.94866	1.18357
JIA	Eubacteriumrectale	ecCwUz	lbIJb9	17351	rs11085727	0.00755139	0.0759258	0.920775	-0.141263	0.156366	1.00758	0.868261	1.16925
JIA	Eubacteriumrectale	ecCwUz	lbIJb9	17351	rs112517029	0.0707403	0.0646702	0.274015	-0.0560133	0.197494	1.0733	0.945527	1.21835
JIA	Eubacteriumrectale	ecCwUz	lbIJb9	17351	rs113104960	0.0585108	0.0489499	0.231961	-0.0374309	0.154453	1.06026	0.963261	1.16702
JIA	Eubacteriumrectale	ecCwUz	lbIJb9	17351	rs113547322	-0.0353891	0.0489154	0.469388	-0.131263	0.0604851	0.96523	0.876987	1.06235
JIA	Eubacteriumrectale	ecCwUz	lbIJb9	17351	rs11538263	-0.150625	0.11488	0.189807	-0.375789	0.0745398	0.86017	0.686747	1.07739
JIA	Eubacteriumrectale	ecCwUz	lbIJb9	17351	rs115894933	0.142619	0.0665908	0.0322164	0.0121005	0.273137	1.15329	1.01217	1.31408
JIA	Eubacteriumrectale	ecCwUz	lbIJb9	17351	rs11692867	0.0190746	0.0804996	0.812694	-0.138705	0.176854	1.01926	0.870485	1.19346
JIA	Eubacteriumrectale	ecCwUz	lbIJb9	17351	rs11889341	-0.0411129	0.0577003	0.47614	-0.154205	0.0719797	0.959721	0.857096	1.07463
JIA	Eubacteriumrectale	ecCwUz	lbIJb9	17351	rs12110785	-0.0116489	0.0304351	0.701908	-0.0713016	0.0480038	0.988419	0.931181	1.04917
JIA	Eubacteriumrectale	ecCwUz	lbIJb9	17351	rs12430303	0.000385811	0.0730317	0.995785	-0.142756	0.143528	1.00039	0.866965	1.15434
JIA	Eubacteriumrectale	ecCwUz	lbIJb9	17351	rs1264369	-0.0952029	0.0620861	0.125177	-0.216892	0.0264858	0.909188	0.805017	1.02684
JIA	Eubacteriumrectale	ecCwUz	lbIJb9	17351	rs12654812	0.0403173	0.0757336	0.594479	-0.108121	0.188755	1.04114	0.897519	1.20775
JIA	Eubacteriumrectale	ecCwUz	lbIJb9	17351	rs12706860	0.120136	0.0752482	0.110369	-0.02735	0.267623	1.12765	0.973021	1.30685
JIA	Eubacteriumrectale	ecCwUz	lbIJb9	17351	rs12722558	-0.0305431	0.0837944	0.715484	-0.19478	0.133694	0.969919	0.823016	1.14304
JIA	Eubacteriumrectale	ecCwUz	lbIJb9	17351	rs13433914	0.00605839	0.0778212	0.937947	-0.146471	0.158588	1.00608	0.863751	1.17185
JIA	Eubacteriumrectale	ecCwUz	lbIJb9	17351	rs142863425	0.0520865	0.0653543	0.425459	-0.0760079	0.180181	1.05347	0.926809	1.19743
JIA	Eubacteriumrectale	ecCwUz	lbIJb9	17351	rs144251373	-0.059552	0.0314297	0.0581236	-0.121154	0.00205032	0.942187	0.885897	1.00205
JIA	Eubacteriumrectale	ecCwUz	lbIJb9	17351	rs160289	-0.00496906	0.0707642	0.944019	-0.143667	0.133729	0.995043	0.866176	1.14308
JIA	Eubacteriumrectale	ecCwUz	lbIJb9	17351	rs1665912	0.161483	0.0822066	0.0494885	0.000358294	0.322608	1.17525	1.00036	1.38072
JIA	Eubacteriumrectale	ecCwUz	lbIJb9	17351	rs1717501	0.0541854	0.0800009	0.49821	-0.102616	0.210987	1.05568	0.902473	1.2349
JIA	Eubacteriumrectale	ecCwUz	lbIJb9	17351	rs17207986	-0.00168163	0.046445	0.971117	-0.0927138	0.0893506	0.99832	0.911454	1.09346
JIA	Eubacteriumrectale	ecCwUz	lbIJb9	17351	rs17583244	-0.0380261	0.0867796	0.661248	-0.208114	0.132062	0.962688	0.812114	1.14118
JIA	Eubacteriumrectale	ecCwUz	lbIJb9	17351	rs17615220	0.0178383	0.0256506	0.486783	-0.0324369	0.0681135	1.018	0.968084	1.07049
JIA	Eubacteriumrectale	ecCwUz	lbIJb9	17351	rs182572	-0.0665531	0.0721331	0.356193	-0.207934	0.0748278	0.935613	0.812261	1.0777
JIA	Eubacteriumrectale	ecCwUz	lbIJb9	17351	rs204991	0.062397	0.0741797	0.400258	-0.0829952	0.207789	1.06438	0.920356	1.23095
JIA	Eubacteriumrectale	ecCwUz	lbIJb9	17351	rs206015	-0.0569829	0.0541961	0.293065	-0.163207	0.0492414	0.94461	0.849415	1.05047
JIA	Eubacteriumrectale	ecCwUz	lbIJb9	17351	rs2069832	-0.095399	0.0822165	0.245911	-0.256543	0.0657453	0.90901	0.773721	1.06795
JIA	Eubacteriumrectale	ecCwUz	lbIJb9	17351	rs2071286	0.000392351	0.0219393	0.985732	-0.0426088	0.0433935	1.00039	0.958286	1.04435
JIA	Eubacteriumrectale	ecCwUz	lbIJb9	17351	rs2071541	0.0635943	0.0450344	0.157912	-0.024673	0.151862	1.06566	0.975629	1.164
JIA	Eubacteriumrectale	ecCwUz	lbIJb9	17351	rs2072554	-0.221327	0.11073	0.0456291	-0.438357	-0.00429718	0.801454	0.645095	0.995712
JIA	Eubacteriumrectale	ecCwUz	lbIJb9	17351	rs2078675	-0.0545437	0.0568906	0.337686	-0.166049	0.0569619	0.946917	0.847005	1.05862
JIA	Eubacteriumrectale	ecCwUz	lbIJb9	17351	rs2107202	-0.0373856	0.0435297	0.390421	-0.122704	0.0479325	0.963305	0.884526	1.0491
JIA	Eubacteriumrectale	ecCwUz	lbIJb9	17351	rs2227956	-0.0185906	0.0384368	0.628623	-0.0939267	0.0567455	0.981581	0.910349	1.05839
JIA	Eubacteriumrectale	ecCwUz	lbIJb9	17351	rs2239707	-0.0348948	0.0492915	0.478991	-0.131506	0.0617166	0.965707	0.876774	1.06366
JIA	Eubacteriumrectale	ecCwUz	lbIJb9	17351	rs2263318	-0.0679775	0.0518531	0.18987	-0.169609	0.0336545	0.934281	0.843994	1.03423
JIA	Eubacteriumrectale	ecCwUz	lbIJb9	17351	rs2292759	0.0854398	0.0683541	0.211314	-0.0485341	0.219414	1.0892	0.952625	1.24535
JIA	Eubacteriumrectale	ecCwUz	lbIJb9	17351	rs23544	0.0289721	0.0466327	0.534412	-0.0624279	0.120372	1.0294	0.939481	1.12792
JIA	Eubacteriumrectale	ecCwUz	lbIJb9	17351	rs2371887	-0.0192833	0.0771024	0.80251	-0.170404	0.131837	0.980901	0.843324	1.14092
JIA	Eubacteriumrectale	ecCwUz	lbIJb9	17351	rs2481065	-0.0311393	0.0770847	0.686241	-0.182225	0.119947	0.969341	0.833414	1.12744
JIA	Eubacteriumrectale	ecCwUz	lbIJb9	17351	rs2507959	-0.0503394	0.0328001	0.124849	-0.114628	0.0139487	0.950907	0.891698	1.01405
JIA	Eubacteriumrectale	ecCwUz	lbIJb9	17351	rs2517473	-0.0418718	0.0406874	0.303428	-0.121619	0.0378755	0.958993	0.885486	1.0386
JIA	Eubacteriumrectale	ecCwUz	lbIJb9	17351	rs2523483	-0.0214051	0.0458697	0.64075	-0.11131	0.0684996	0.978822	0.894662	1.0709
JIA	Eubacteriumrectale	ecCwUz	lbIJb9	17351	rs2523677	-0.0396262	0.075374	0.599077	-0.187359	0.108107	0.961149	0.829146	1.11417
JIA	Eubacteriumrectale	ecCwUz	lbIJb9	17351	rs2530714	-0.0417974	0.0545207	0.4433	-0.148658	0.0650633	0.959064	0.861864	1.06723
JIA	Eubacteriumrectale	ecCwUz	lbIJb9	17351	rs2596472	0.0574256	0.0573951	0.317053	-0.0550687	0.16992	1.05911	0.94642	1.18521
JIA	Eubacteriumrectale	ecCwUz	lbIJb9	17351	rs2596502	-0.0385214	0.0505882	0.446376	-0.137674	0.0606314	0.962211	0.871383	1.06251
JIA	Eubacteriumrectale	ecCwUz	lbIJb9	17351	rs2614258	-0.0448442	0.0689723	0.515578	-0.18003	0.0903415	0.956146	0.835245	1.09455
JIA	Eubacteriumrectale	ecCwUz	lbIJb9	17351	rs28366070	0.00312221	0.0515226	0.951679	-0.0978621	0.104106	1.00313	0.906774	1.10972
JIA	Eubacteriumrectale	ecCwUz	lbIJb9	17351	rs2855441	0.0641303	0.0617555	0.299058	-0.0569104	0.185171	1.06623	0.944679	1.20342
JIA	Eubacteriumrectale	ecCwUz	lbIJb9	17351	rs2856816	0.0298999	0.0489308	0.541157	-0.0660045	0.125804	1.03035	0.936127	1.13406
JIA	Eubacteriumrectale	ecCwUz	lbIJb9	17351	rs2857115	-0.0409993	0.0322172	0.203164	-0.104145	0.0221465	0.95983	0.901095	1.02239
JIA	Eubacteriumrectale	ecCwUz	lbIJb9	17351	rs28732242	0.0148372	0.0325585	0.6486	-0.0489775	0.0786518	1.01495	0.952203	1.08183
JIA	Eubacteriumrectale	ecCwUz	lbIJb9	17351	rs28752875	0.0192175	0.0328321	0.558329	-0.0451334	0.0835683	1.0194	0.95587	1.08716
JIA	Eubacteriumrectale	ecCwUz	lbIJb9	17351	rs3016018	-0.052354	0.0366483	0.153133	-0.124185	0.0194767	0.948993	0.883217	1.01967
JIA	Eubacteriumrectale	ecCwUz	lbIJb9	17351	rs3025651	-0.0877471	0.129213	0.497081	-0.341004	0.16551	0.915992	0.711056	1.17999
JIA	Eubacteriumrectale	ecCwUz	lbIJb9	17351	rs3094188	0.0544768	0.0802326	0.497147	-0.102779	0.211733	1.05599	0.902326	1.23582
JIA	Eubacteriumrectale	ecCwUz	lbIJb9	17351	rs3104402	-0.0246777	0.0678873	0.716224	-0.157737	0.108381	0.975624	0.854075	1.11447
JIA	Eubacteriumrectale	ecCwUz	lbIJb9	17351	rs3117290	-0.0541671	0.0530707	0.307417	-0.158186	0.0498516	0.947274	0.853691	1.05112
JIA	Eubacteriumrectale	ecCwUz	lbIJb9	17351	rs3129796	0.00329612	0.076183	0.96549	-0.146023	0.152615	1.0033	0.864138	1.16488
JIA	Eubacteriumrectale	ecCwUz	lbIJb9	17351	rs3129987	-0.0207486	0.0401057	0.604913	-0.0993559	0.0578586	0.979465	0.90542	1.05957
JIA	Eubacteriumrectale	ecCwUz	lbIJb9	17351	rs3131059	-0.0930794	0.0697654	0.182146	-0.229819	0.0436607	0.911121	0.794677	1.04463
JIA	Eubacteriumrectale	ecCwUz	lbIJb9	17351	rs3131933	-0.0749856	0.0525218	0.153377	-0.177928	0.0279571	0.927757	0.837002	1.02835
JIA	Eubacteriumrectale	ecCwUz	lbIJb9	17351	rs3134929	-0.00989718	0.0366443	0.787093	-0.0817201	0.0619257	0.990152	0.92153	1.06388
JIA	Eubacteriumrectale	ecCwUz	lbIJb9	17351	rs34173901	-0.0663066	0.0766633	0.38709	-0.216567	0.0839534	0.935844	0.805279	1.08758
JIA	Eubacteriumrectale	ecCwUz	lbIJb9	17351	rs34214527	-0.0431064	0.0544065	0.428185	-0.149743	0.0635304	0.957809	0.860929	1.06559
JIA	Eubacteriumrectale	ecCwUz	lbIJb9	17351	rs34302671	-0.0392449	0.0823332	0.633604	-0.200618	0.122128	0.961515	0.818225	1.1299
JIA	Eubacteriumrectale	ecCwUz	lbIJb9	17351	rs35788599	0.0198298	0.0837967	0.812935	-0.144412	0.184071	1.02003	0.865531	1.2021
JIA	Eubacteriumrectale	ecCwUz	lbIJb9	17351	rs371156	0.0032876	0.0513493	0.948951	-0.0973571	0.103932	1.00329	0.907232	1.10953
JIA	Eubacteriumrectale	ecCwUz	lbIJb9	17351	rs376892	-0.0553041	0.0787112	0.482292	-0.209578	0.0989698	0.946197	0.810926	1.10403
JIA	Eubacteriumrectale	ecCwUz	lbIJb9	17351	rs3868082	-0.0416604	0.0571874	0.466315	-0.153748	0.070427	0.959195	0.857488	1.07297
JIA	Eubacteriumrectale	ecCwUz	lbIJb9	17351	rs398528	0.0509951	0.0879868	0.5622	-0.121459	0.223449	1.05232	0.885627	1.25038
JIA	Eubacteriumrectale	ecCwUz	lbIJb9	17351	rs41427850	0.0648238	0.0808399	0.422623	-0.0936224	0.22327	1.06697	0.910627	1.25016
JIA	Eubacteriumrectale	ecCwUz	lbIJb9	17351	rs440841	-0.0152172	0.0814121	0.851727	-0.174785	0.144351	0.984898	0.839638	1.15529
JIA	Eubacteriumrectale	ecCwUz	lbIJb9	17351	rs4635753	0.0338277	0.0779342	0.664249	-0.118923	0.186579	1.03441	0.887876	1.20512
JIA	Eubacteriumrectale	ecCwUz	lbIJb9	17351	rs4755450	0.102555	0.0835681	0.219746	-0.0612383	0.266349	1.108	0.940599	1.30519
JIA	Eubacteriumrectale	ecCwUz	lbIJb9	17351	rs4766578	0.0665778	0.0591307	0.260189	-0.0493183	0.182474	1.06884	0.951878	1.20018
JIA	Eubacteriumrectale	ecCwUz	lbIJb9	17351	rs4869314	-0.126628	0.0764194	0.097517	-0.27641	0.0231542	0.881062	0.758502	1.02342
JIA	Eubacteriumrectale	ecCwUz	lbIJb9	17351	rs4959116	-0.0781459	0.053038	0.140644	-0.1821	0.0258085	0.924829	0.833518	1.02614
JIA	Eubacteriumrectale	ecCwUz	lbIJb9	17351	rs4959120	-0.0344105	0.0631622	0.585893	-0.158208	0.0893874	0.966175	0.853672	1.0935
JIA	Eubacteriumrectale	ecCwUz	lbIJb9	17351	rs497523	0.00246097	0.0565224	0.965271	-0.108323	0.113245	1.00246	0.897338	1.11991
JIA	Eubacteriumrectale	ecCwUz	lbIJb9	17351	rs511515	0.057885	0.0769356	0.451821	-0.0929088	0.208679	1.05959	0.911277	1.23205
JIA	Eubacteriumrectale	ecCwUz	lbIJb9	17351	rs521786	0.0650314	0.0765922	0.395848	-0.0850893	0.215152	1.06719	0.91843	1.24005
JIA	Eubacteriumrectale	ecCwUz	lbIJb9	17351	rs62270441	0.0223323	0.0847457	0.792149	-0.143769	0.188434	1.02258	0.866088	1.20736
JIA	Eubacteriumrectale	ecCwUz	lbIJb9	17351	rs6434390	0.0305025	0.0742988	0.681412	-0.115123	0.176128	1.03097	0.891256	1.19259
JIA	Eubacteriumrectale	ecCwUz	lbIJb9	17351	rs6506561	-0.0753739	0.0816253	0.355792	-0.235359	0.0846117	0.927397	0.790287	1.08829
JIA	Eubacteriumrectale	ecCwUz	lbIJb9	17351	rs661171	0.0295376	0.080825	0.714774	-0.128879	0.187955	1.02998	0.87908	1.20678
JIA	Eubacteriumrectale	ecCwUz	lbIJb9	17351	rs6679677	0.0492554	0.0525008	0.34815	-0.0536463	0.152157	1.05049	0.947767	1.16434
JIA	Eubacteriumrectale	ecCwUz	lbIJb9	17351	rs6905282	-0.00281197	0.0353661	0.936627	-0.0721296	0.0665056	0.997192	0.93041	1.06877
JIA	Eubacteriumrectale	ecCwUz	lbIJb9	17351	rs6907702	-0.00218849	0.073391	0.976211	-0.146035	0.141658	0.997814	0.864128	1.15218
JIA	Eubacteriumrectale	ecCwUz	lbIJb9	17351	rs6926082	0.10226	0.0750068	0.172774	-0.0447533	0.249273	1.10767	0.956233	1.28309
JIA	Eubacteriumrectale	ecCwUz	lbIJb9	17351	rs6933672	-0.0122761	0.0646546	0.84941	-0.138999	0.114447	0.987799	0.870229	1.12125
JIA	Eubacteriumrectale	ecCwUz	lbIJb9	17351	rs7043505	0.0311287	0.0807337	0.699814	-0.127109	0.189367	1.03162	0.880637	1.20848
JIA	Eubacteriumrectale	ecCwUz	lbIJb9	17351	rs706778	0.0491187	0.0764938	0.520791	-0.100809	0.199046	1.05035	0.904106	1.22024
JIA	Eubacteriumrectale	ecCwUz	lbIJb9	17351	rs7082720	-0.0197244	0.0765813	0.796745	-0.169824	0.130375	0.980469	0.843814	1.13926
JIA	Eubacteriumrectale	ecCwUz	lbIJb9	17351	rs719656	0.0273559	0.0839075	0.744406	-0.137103	0.191815	1.02773	0.871881	1.21145
JIA	Eubacteriumrectale	ecCwUz	lbIJb9	17351	rs7204355	-0.0529218	0.0743868	0.476811	-0.19872	0.0928764	0.948454	0.81978	1.09733
JIA	Eubacteriumrectale	ecCwUz	lbIJb9	17351	rs72657048	-0.0514677	0.0803356	0.521744	-0.208926	0.10599	0.949834	0.811456	1.11181
JIA	Eubacteriumrectale	ecCwUz	lbIJb9	17351	rs72704368	-0.0437605	0.102652	0.669889	-0.244958	0.157437	0.957183	0.782737	1.17051
JIA	Eubacteriumrectale	ecCwUz	lbIJb9	17351	rs7320806	0.186703	0.0738287	0.011443	0.0419989	0.331407	1.20527	1.04289	1.39293
JIA	Eubacteriumrectale	ecCwUz	lbIJb9	17351	rs7383287	-0.109045	0.082868	0.188212	-0.271466	0.0533763	0.89669	0.762261	1.05483
JIA	Eubacteriumrectale	ecCwUz	lbIJb9	17351	rs74379225	-0.0341616	0.0470245	0.467554	-0.12633	0.0580064	0.966415	0.881324	1.05972
JIA	Eubacteriumrectale	ecCwUz	lbIJb9	17351	rs7601754	-0.137508	0.0791345	0.0822732	-0.292611	0.0175959	0.871528	0.746312	1.01775
JIA	Eubacteriumrectale	ecCwUz	lbIJb9	17351	rs762808	0.0351963	0.0737772	0.633318	-0.109407	0.1798	1.03582	0.896366	1.19698
JIA	Eubacteriumrectale	ecCwUz	lbIJb9	17351	rs7647909	0.0994501	0.075621	0.188472	-0.0487669	0.247667	1.10456	0.952403	1.28103
JIA	Eubacteriumrectale	ecCwUz	lbIJb9	17351	rs7731626	-0.0329861	0.0454496	0.467978	-0.122067	0.0560951	0.967552	0.885089	1.0577
JIA	Eubacteriumrectale	ecCwUz	lbIJb9	17351	rs7766749	0.0380029	0.0561007	0.498149	-0.0719544	0.14796	1.03873	0.930573	1.15947
JIA	Eubacteriumrectale	ecCwUz	lbIJb9	17351	rs78300601	0.0541522	0.101196	0.592564	-0.144191	0.252496	1.05565	0.865722	1.28723
JIA	Eubacteriumrectale	ecCwUz	lbIJb9	17351	rs7977709	0.0244734	0.0826824	0.767235	-0.137584	0.186531	1.02478	0.871461	1.20506
JIA	Eubacteriumrectale	ecCwUz	lbIJb9	17351	rs79815064	-0.104907	0.0681296	0.123605	-0.238441	0.0286269	0.900408	0.787855	1.02904
JIA	Eubacteriumrectale	ecCwUz	lbIJb9	17351	rs840012	0.0287812	0.0770934	0.708904	-0.122322	0.179884	1.0292	0.884864	1.19708
JIA	Eubacteriumrectale	ecCwUz	lbIJb9	17351	rs858990	-0.00169324	0.0656195	0.979414	-0.130307	0.126921	0.998308	0.877826	1.13533
JIA	Eubacteriumrectale	ecCwUz	lbIJb9	17351	rs909121	0.0380296	0.0753853	0.613931	-0.109726	0.185785	1.03876	0.89608	1.20416
JIA	Eubacteriumrectale	ecCwUz	lbIJb9	17351	rs9261043	-0.0293401	0.0709597	0.679259	-0.168421	0.109741	0.971086	0.844998	1.11599
JIA	Eubacteriumrectale	ecCwUz	lbIJb9	17351	rs9261385	-0.073765	0.0737897	0.317472	-0.218393	0.0708628	0.92889	0.80381	1.07343
JIA	Eubacteriumrectale	ecCwUz	lbIJb9	17351	rs9266684	0.00507385	0.0246017	0.836604	-0.0431455	0.0532931	1.00509	0.957772	1.05474
JIA	Eubacteriumrectale	ecCwUz	lbIJb9	17351	rs9266804	-0.0359835	0.0354336	0.309858	-0.105433	0.0334663	0.964656	0.899934	1.03403
JIA	Eubacteriumrectale	ecCwUz	lbIJb9	17351	rs9267157	-0.0467464	0.0799083	0.558548	-0.203367	0.109874	0.954329	0.815979	1.11614
JIA	Eubacteriumrectale	ecCwUz	lbIJb9	17351	rs9267444	0.0174858	0.0365163	0.632047	-0.0540863	0.0890578	1.01764	0.94735	1.09314
JIA	Eubacteriumrectale	ecCwUz	lbIJb9	17351	rs9268112	-0.00509822	0.0448367	0.909471	-0.0929782	0.0827817	0.994915	0.911213	1.0863
JIA	Eubacteriumrectale	ecCwUz	lbIJb9	17351	rs9268893	-0.000896365	0.023197	0.969176	-0.0463625	0.0445698	0.999104	0.954696	1.04558
JIA	Eubacteriumrectale	ecCwUz	lbIJb9	17351	rs9272218	-0.011722	0.0153346	0.444618	-0.0417777	0.0183337	0.988346	0.959083	1.0185
JIA	Eubacteriumrectale	ecCwUz	lbIJb9	17351	rs9275273	0.0106307	0.0446461	0.811795	-0.0768755	0.098137	1.01069	0.926005	1.10311
JIA	Eubacteriumrectale	ecCwUz	lbIJb9	17351	rs9276518	-0.0940126	0.0618599	0.12857	-0.215258	0.0272328	0.910271	0.806333	1.02761
JIA	Eubacteriumrectale	ecCwUz	lbIJb9	17351	rs9276831	-0.011812	0.0472685	0.802672	-0.104458	0.0808344	0.988257	0.900812	1.08419
JIA	Eubacteriumrectale	ecCwUz	lbIJb9	17351	rs9277569	-0.0120183	0.0279575	0.667286	-0.0668149	0.0427784	0.988054	0.935368	1.04371
JIA	Eubacteriumrectale	ecCwUz	lbIJb9	17351	rs9357123	-0.0603308	0.0389282	0.121191	-0.13663	0.0159685	0.941453	0.872293	1.0161
JIA	Eubacteriumrectale	ecCwUz	lbIJb9	17351	rs9366752	-0.0155013	0.0287404	0.589642	-0.0718324	0.0408299	0.984618	0.930687	1.04167
JIA	Eubacteriumrectale	ecCwUz	lbIJb9	17351	rs9393830	-0.0686171	0.0735668	0.350965	-0.212808	0.0755737	0.933684	0.808311	1.0785
JIA	Eubacteriumrectale	ecCwUz	lbIJb9	17351	rs9469064	-0.201465	0.119607	0.0921053	-0.435895	0.0329642	0.817532	0.646686	1.03351
JIA	Eubacteriumrectale	ecCwUz	lbIJb9	17351	rs9469268	-0.016735	0.0812327	0.836781	-0.175951	0.142481	0.983404	0.838659	1.15313
JIA	Eubacteriumrectale	ecCwUz	lbIJb9	17351	rs9501393	-0.0132367	0.0802624	0.869009	-0.170551	0.144078	0.986851	0.8432	1.15497
JIA	Eubacteriumrectale	ecCwUz	lbIJb9	17351	rs9960807	-0.0293398	0.059662	0.622884	-0.146277	0.0875977	0.971086	0.863918	1.09155
JIA	Eubacteriumrectale	ecCwUz	lbIJb9	17351	All - Inverse variance weighted	-0.0107598	0.00425915	0.0115281	-0.0191077	-0.00241182	0.989298	0.981074	0.997591
JIA	Eubacteriumrectale	ecCwUz	lbIJb9	17351	All - MR Egger	-0.0175179	0.00921855	0.0595279	-0.0355862	0.000550477	0.982635	0.96504	1.00055
JIA	Catenibacterium	ecCwUz	niOa6d	3239	rs1015166	-0.0956446	0.165416	0.563124	-0.419859	0.22857	0.908787	0.657139	1.2568
JIA	Catenibacterium	ecCwUz	niOa6d	3239	rs1049414	-0.214198	0.113509	0.059152	-0.436676	0.00827911	0.807188	0.646181	1.00831
JIA	Catenibacterium	ecCwUz	niOa6d	3239	rs1051533	0.0993116	0.16937	0.557634	-0.232654	0.431277	1.10441	0.792428	1.53922
JIA	Catenibacterium	ecCwUz	niOa6d	3239	rs10947341	-0.0822362	0.0526313	0.118171	-0.185394	0.0209211	0.921054	0.830777	1.02114
JIA	Catenibacterium	ecCwUz	niOa6d	3239	rs11066309	-0.0605302	0.131063	0.644195	-0.317413	0.196353	0.941265	0.72803	1.21696
JIA	Catenibacterium	ecCwUz	niOa6d	3239	rs11085727	0.0492076	0.174939	0.778492	-0.293672	0.392087	1.05044	0.745521	1.48007
JIA	Catenibacterium	ecCwUz	niOa6d	3239	rs113547322	0.0307924	0.112633	0.784556	-0.189969	0.251553	1.03127	0.826985	1.28602
JIA	Catenibacterium	ecCwUz	niOa6d	3239	rs11692867	-0.0867838	0.186317	0.64137	-0.451966	0.278398	0.916875	0.636376	1.32101
JIA	Catenibacterium	ecCwUz	niOa6d	3239	rs11889341	-0.186725	0.131755	0.156421	-0.444965	0.0715153	0.829672	0.640847	1.07413
JIA	Catenibacterium	ecCwUz	niOa6d	3239	rs12110785	-0.0984207	0.0690404	0.153998	-0.23374	0.0368986	0.906268	0.791568	1.03759
JIA	Catenibacterium	ecCwUz	niOa6d	3239	rs12430303	-0.0316972	0.170212	0.852271	-0.365313	0.301918	0.9688	0.69398	1.35245
JIA	Catenibacterium	ecCwUz	niOa6d	3239	rs1264369	0.0117997	0.142712	0.934105	-0.267916	0.291515	1.01187	0.764972	1.33845
JIA	Catenibacterium	ecCwUz	niOa6d	3239	rs12654812	0.01427	0.175888	0.935337	-0.33047	0.35901	1.01437	0.718586	1.43191
JIA	Catenibacterium	ecCwUz	niOa6d	3239	rs12706860	-0.189062	0.174818	0.279485	-0.531706	0.153582	0.827735	0.587601	1.166
JIA	Catenibacterium	ecCwUz	niOa6d	3239	rs13433914	0.0627855	0.176489	0.72203	-0.283133	0.408704	1.0648	0.75342	1.50487
JIA	Catenibacterium	ecCwUz	niOa6d	3239	rs160289	-0.148227	0.161568	0.35892	-0.464901	0.168447	0.862235	0.628197	1.18347
JIA	Catenibacterium	ecCwUz	niOa6d	3239	rs1665912	0.0471312	0.188658	0.802724	-0.322638	0.4169	1.04826	0.724236	1.51725
JIA	Catenibacterium	ecCwUz	niOa6d	3239	rs1717501	-0.078436	0.186219	0.673607	-0.443425	0.286553	0.924561	0.641834	1.33183
JIA	Catenibacterium	ecCwUz	niOa6d	3239	rs182572	-0.0212663	0.167438	0.898932	-0.349445	0.306912	0.978958	0.70508	1.35922
JIA	Catenibacterium	ecCwUz	niOa6d	3239	rs204991	-0.043005	0.170054	0.800353	-0.376311	0.290301	0.957907	0.686389	1.33683
JIA	Catenibacterium	ecCwUz	niOa6d	3239	rs206015	0.0871197	0.123078	0.479045	-0.154114	0.328353	1.09103	0.857174	1.38868
JIA	Catenibacterium	ecCwUz	niOa6d	3239	rs2069832	-0.13625	0.192346	0.47872	-0.513248	0.240747	0.872624	0.598548	1.2722
JIA	Catenibacterium	ecCwUz	niOa6d	3239	rs2071286	-0.0197537	0.0512141	0.699713	-0.120133	0.0806259	0.98044	0.886802	1.08397
JIA	Catenibacterium	ecCwUz	niOa6d	3239	rs2071541	-0.124356	0.102823	0.226506	-0.32589	0.0771785	0.883066	0.721885	1.08023
JIA	Catenibacterium	ecCwUz	niOa6d	3239	rs2227956	-0.0818096	0.0899697	0.363191	-0.25815	0.094531	0.921447	0.772479	1.09914
JIA	Catenibacterium	ecCwUz	niOa6d	3239	rs2239707	-0.0187858	0.114455	0.869627	-0.243117	0.205546	0.98139	0.78418	1.2282
JIA	Catenibacterium	ecCwUz	niOa6d	3239	rs2292759	0.214657	0.159161	0.177441	-0.0972992	0.526613	1.23944	0.907285	1.69319
JIA	Catenibacterium	ecCwUz	niOa6d	3239	rs23544	-0.0800664	0.107953	0.458282	-0.291654	0.131521	0.923055	0.747027	1.14056
JIA	Catenibacterium	ecCwUz	niOa6d	3239	rs2371887	-0.204933	0.175785	0.243688	-0.549472	0.139605	0.814702	0.577255	1.14982
JIA	Catenibacterium	ecCwUz	niOa6d	3239	rs2517473	0.0546475	0.0932153	0.557708	-0.128055	0.23735	1.05617	0.879805	1.26788
JIA	Catenibacterium	ecCwUz	niOa6d	3239	rs2530714	-0.0743483	0.12567	0.554107	-0.320661	0.171964	0.928348	0.725669	1.18764
JIA	Catenibacterium	ecCwUz	niOa6d	3239	rs2596502	0.0197235	0.115326	0.864205	-0.206315	0.245762	1.01992	0.813577	1.2786
JIA	Catenibacterium	ecCwUz	niOa6d	3239	rs2614258	-0.00106976	0.16078	0.994691	-0.316199	0.31406	0.998931	0.728914	1.36897
JIA	Catenibacterium	ecCwUz	niOa6d	3239	rs28366070	-0.00945772	0.121327	0.937866	-0.24726	0.228344	0.990587	0.780938	1.25652
JIA	Catenibacterium	ecCwUz	niOa6d	3239	rs2856816	0.0460073	0.1085	0.671545	-0.166653	0.258668	1.04708	0.846493	1.2952
JIA	Catenibacterium	ecCwUz	niOa6d	3239	rs2857115	-0.0835269	0.0739801	0.258878	-0.228528	0.061474	0.919866	0.795704	1.0634
JIA	Catenibacterium	ecCwUz	niOa6d	3239	rs28732242	-0.0353858	0.0743785	0.63425	-0.181168	0.110396	0.965233	0.834296	1.11672
JIA	Catenibacterium	ecCwUz	niOa6d	3239	rs28752875	0.0685434	0.0761345	0.367964	-0.0806802	0.217767	1.07095	0.922489	1.2433
JIA	Catenibacterium	ecCwUz	niOa6d	3239	rs3016018	-0.0568923	0.0847728	0.502147	-0.223047	0.109262	0.944696	0.800077	1.11546
JIA	Catenibacterium	ecCwUz	niOa6d	3239	rs3094188	0.186316	0.186879	0.318771	-0.179967	0.552599	1.2048	0.835298	1.73776
JIA	Catenibacterium	ecCwUz	niOa6d	3239	rs3117290	-0.0408597	0.124199	0.742167	-0.284291	0.202571	0.959964	0.752548	1.22455
JIA	Catenibacterium	ecCwUz	niOa6d	3239	rs3131059	-0.334518	0.161962	0.0388841	-0.651962	-0.0170726	0.715683	0.521022	0.983072
JIA	Catenibacterium	ecCwUz	niOa6d	3239	rs3131933	-0.085533	0.122381	0.484609	-0.325399	0.154333	0.918023	0.722239	1.16688
JIA	Catenibacterium	ecCwUz	niOa6d	3239	rs3134929	0.0716801	0.084181	0.394492	-0.0933148	0.236675	1.07431	0.910907	1.26703
JIA	Catenibacterium	ecCwUz	niOa6d	3239	rs34173901	-0.0287071	0.173079	0.868266	-0.367941	0.310527	0.971701	0.692158	1.36414
JIA	Catenibacterium	ecCwUz	niOa6d	3239	rs34214527	-0.101996	0.127537	0.423861	-0.351968	0.147976	0.903033	0.703302	1.15948
JIA	Catenibacterium	ecCwUz	niOa6d	3239	rs35788599	0.132	0.197163	0.503177	-0.254438	0.518439	1.14111	0.775352	1.6794
JIA	Catenibacterium	ecCwUz	niOa6d	3239	rs371156	-0.102706	0.117758	0.383111	-0.333512	0.1281	0.902392	0.716403	1.13667
JIA	Catenibacterium	ecCwUz	niOa6d	3239	rs376892	-0.0215279	0.18424	0.906981	-0.382638	0.339582	0.978702	0.68206	1.40436
JIA	Catenibacterium	ecCwUz	niOa6d	3239	rs3868082	0.00612422	0.132139	0.963034	-0.252868	0.265117	1.00614	0.77657	1.30358
JIA	Catenibacterium	ecCwUz	niOa6d	3239	rs440841	-0.179097	0.189363	0.344259	-0.550249	0.192055	0.836025	0.576806	1.21174
JIA	Catenibacterium	ecCwUz	niOa6d	3239	rs4635753	-0.0301228	0.183504	0.86961	-0.38979	0.329544	0.970326	0.677199	1.39033
JIA	Catenibacterium	ecCwUz	niOa6d	3239	rs4755450	-0.148835	0.192674	0.439835	-0.526475	0.228806	0.861711	0.590683	1.2571
JIA	Catenibacterium	ecCwUz	niOa6d	3239	rs4766578	-0.251919	0.137803	0.0675321	-0.522012	0.018174	0.777308	0.593325	1.01834
JIA	Catenibacterium	ecCwUz	niOa6d	3239	rs4869314	-0.0362262	0.176575	0.837446	-0.382313	0.30986	0.964422	0.682282	1.36323
JIA	Catenibacterium	ecCwUz	niOa6d	3239	rs4959116	0.0541007	0.122506	0.658767	-0.186011	0.294213	1.05559	0.830264	1.34207
JIA	Catenibacterium	ecCwUz	niOa6d	3239	rs497523	0.294872	0.129271	0.0225461	0.0415012	0.548244	1.34295	1.04237	1.73021
JIA	Catenibacterium	ecCwUz	niOa6d	3239	rs511515	0.0948777	0.177857	0.593722	-0.253721	0.443477	1.09952	0.775908	1.55811
JIA	Catenibacterium	ecCwUz	niOa6d	3239	rs521786	0.0735686	0.173296	0.671182	-0.266091	0.413228	1.07634	0.76637	1.51169
JIA	Catenibacterium	ecCwUz	niOa6d	3239	rs62270441	0.101865	0.196762	0.604665	-0.28379	0.487519	1.10723	0.752925	1.62827
JIA	Catenibacterium	ecCwUz	niOa6d	3239	rs6434390	-0.172764	0.173068	0.318162	-0.511977	0.16645	0.841336	0.599309	1.1811
JIA	Catenibacterium	ecCwUz	niOa6d	3239	rs6506561	-0.498808	0.189687	0.00854764	-0.870595	-0.127021	0.607254	0.418702	0.880715
JIA	Catenibacterium	ecCwUz	niOa6d	3239	rs661171	0.370115	0.188392	0.0494607	0.000866341	0.739364	1.4479	1.00087	2.0946
JIA	Catenibacterium	ecCwUz	niOa6d	3239	rs6905282	-0.117971	0.0823998	0.152231	-0.279475	0.0435322	0.888722	0.756181	1.04449
JIA	Catenibacterium	ecCwUz	niOa6d	3239	rs6933672	0.150017	0.150075	0.3175	-0.144131	0.444164	1.16185	0.865774	1.55919
JIA	Catenibacterium	ecCwUz	niOa6d	3239	rs7043505	0.0185452	0.186383	0.920741	-0.346766	0.383857	1.01872	0.706971	1.46793
JIA	Catenibacterium	ecCwUz	niOa6d	3239	rs706778	-0.00271665	0.176032	0.987687	-0.34774	0.342307	0.997287	0.706282	1.40819
JIA	Catenibacterium	ecCwUz	niOa6d	3239	rs7082720	-0.0594048	0.177169	0.737399	-0.406657	0.287847	0.942325	0.665873	1.33355
JIA	Catenibacterium	ecCwUz	niOa6d	3239	rs7204355	0.224455	0.173173	0.194931	-0.114964	0.563874	1.25164	0.891398	1.75747
JIA	Catenibacterium	ecCwUz	niOa6d	3239	rs72657048	0.045072	0.184688	0.807196	-0.316916	0.40706	1.0461	0.728392	1.50239
JIA	Catenibacterium	ecCwUz	niOa6d	3239	rs7320806	-0.285011	0.17053	0.0946568	-0.619249	0.0492271	0.752006	0.538348	1.05046
JIA	Catenibacterium	ecCwUz	niOa6d	3239	rs7383287	-0.0368344	0.194868	0.850075	-0.418775	0.345106	0.963836	0.657852	1.41214
JIA	Catenibacterium	ecCwUz	niOa6d	3239	rs7601754	-0.351232	0.183749	0.0559427	-0.71138	0.0089151	0.70382	0.490966	1.00895
JIA	Catenibacterium	ecCwUz	niOa6d	3239	rs7647909	-0.109377	0.173293	0.527929	-0.449031	0.230276	0.896392	0.638247	1.25895
JIA	Catenibacterium	ecCwUz	niOa6d	3239	rs7731626	0.140046	0.105216	0.183181	-0.0661788	0.34627	1.15033	0.935964	1.41378
JIA	Catenibacterium	ecCwUz	niOa6d	3239	rs7977709	0.396299	0.191086	0.0380857	0.0217707	0.770828	1.48631	1.02201	2.16155
JIA	Catenibacterium	ecCwUz	niOa6d	3239	rs840012	0.313391	0.178336	0.0788658	-0.0361478	0.66293	1.36806	0.964498	1.94047
JIA	Catenibacterium	ecCwUz	niOa6d	3239	rs909121	0.271468	0.17337	0.117388	-0.0683368	0.611273	1.31189	0.933946	1.84278
JIA	Catenibacterium	ecCwUz	niOa6d	3239	rs9266684	-0.0342348	0.0568922	0.547341	-0.145744	0.0772739	0.966345	0.864379	1.08034
JIA	Catenibacterium	ecCwUz	niOa6d	3239	rs9266804	-0.0297157	0.0819778	0.71699	-0.190392	0.130961	0.970721	0.826635	1.13992
JIA	Catenibacterium	ecCwUz	niOa6d	3239	rs9267444	-0.089841	0.0839559	0.284575	-0.254395	0.0747126	0.914076	0.775386	1.07757
JIA	Catenibacterium	ecCwUz	niOa6d	3239	rs9268112	-0.17692	0.103995	0.0888975	-0.38075	0.0269094	0.837847	0.683349	1.02727
JIA	Catenibacterium	ecCwUz	niOa6d	3239	rs9268893	0.0407144	0.053532	0.446919	-0.0642084	0.145637	1.04155	0.93781	1.15678
JIA	Catenibacterium	ecCwUz	niOa6d	3239	rs9272218	-0.0220372	0.0353909	0.533495	-0.0914033	0.0473289	0.978204	0.91265	1.04847
JIA	Catenibacterium	ecCwUz	niOa6d	3239	rs9275273	-0.0856809	0.103092	0.405911	-0.287741	0.11638	0.917887	0.749955	1.12342
JIA	Catenibacterium	ecCwUz	niOa6d	3239	rs9276831	0.0542851	0.109567	0.620281	-0.160466	0.269036	1.05579	0.851747	1.3087
JIA	Catenibacterium	ecCwUz	niOa6d	3239	rs9277569	0.0882944	0.0636053	0.165089	-0.0363721	0.212961	1.09231	0.964281	1.23734
JIA	Catenibacterium	ecCwUz	niOa6d	3239	rs9357123	-0.0490855	0.0867398	0.571466	-0.219096	0.120924	0.9521	0.803245	1.12854
JIA	Catenibacterium	ecCwUz	niOa6d	3239	rs9393830	0.13759	0.168991	0.415538	-0.193632	0.468813	1.14751	0.823961	1.5981
JIA	Catenibacterium	ecCwUz	niOa6d	3239	rs9501393	0.136569	0.185849	0.462438	-0.227696	0.500834	1.14633	0.796367	1.6501
JIA	Catenibacterium	ecCwUz	niOa6d	3239	rs9960807	-0.134735	0.134658	0.317034	-0.398664	0.129195	0.873948	0.671216	1.13791
JIA	Catenibacterium	ecCwUz	niOa6d	3239	All - Inverse variance weighted	-0.0235338	0.011446	0.0397751	-0.0459678	-0.00109969	0.976741	0.955073	0.998901
JIA	Catenibacterium	ecCwUz	niOa6d	3239	All - MR Egger	-0.0259608	0.0248948	0.299855	-0.0747546	0.022833	0.974373	0.927971	1.0231
JIA	Ruminococcus	ecCwUz	4XRMVJ	15339	rs1015166	-0.065268	0.0760348	0.390674	-0.214296	0.0837603	0.936816	0.807109	1.08737
JIA	Ruminococcus	ecCwUz	4XRMVJ	15339	rs1049414	0.0323444	0.0529596	0.541374	-0.0714564	0.136145	1.03287	0.931037	1.14585
JIA	Ruminococcus	ecCwUz	4XRMVJ	15339	rs1051533	0.0626125	0.0762543	0.411589	-0.0868459	0.212071	1.06461	0.916818	1.23624
JIA	Ruminococcus	ecCwUz	4XRMVJ	15339	rs10947341	0.0307594	0.0241424	0.202634	-0.0165596	0.0780785	1.03124	0.983577	1.08121
JIA	Ruminococcus	ecCwUz	4XRMVJ	15339	rs11066309	0.0631644	0.0600134	0.292568	-0.0544618	0.180791	1.0652	0.946995	1.19816
JIA	Ruminococcus	ecCwUz	4XRMVJ	15339	rs11085727	0.0423317	0.0806541	0.599684	-0.11575	0.200414	1.04324	0.890697	1.22191
JIA	Ruminococcus	ecCwUz	4XRMVJ	15339	rs112517029	0.0302375	0.0680414	0.656754	-0.103124	0.163599	1.0307	0.902015	1.17774
JIA	Ruminococcus	ecCwUz	4XRMVJ	15339	rs113104960	0.047511	0.0515092	0.356331	-0.0534471	0.148469	1.04866	0.947956	1.16006
JIA	Ruminococcus	ecCwUz	4XRMVJ	15339	rs113547322	0.0188619	0.0519027	0.716299	-0.0828674	0.120591	1.01904	0.920473	1.12816
JIA	Ruminococcus	ecCwUz	4XRMVJ	15339	rs11538263	0.00150692	0.12045	0.990018	-0.234574	0.237588	1.00151	0.790907	1.26819
JIA	Ruminococcus	ecCwUz	4XRMVJ	15339	rs115894933	0.10114	0.0707112	0.152626	-0.0374545	0.239734	1.10643	0.963238	1.27091
JIA	Ruminococcus	ecCwUz	4XRMVJ	15339	rs11692867	-0.090303	0.0855911	0.291402	-0.258062	0.0774555	0.913654	0.772548	1.08053
JIA	Ruminococcus	ecCwUz	4XRMVJ	15339	rs11889341	0.031223	0.0614229	0.611223	-0.0891659	0.151612	1.03172	0.914694	1.16371
JIA	Ruminococcus	ecCwUz	4XRMVJ	15339	rs12110785	0.0433241	0.0324292	0.181563	-0.0202371	0.106885	1.04428	0.979966	1.11281
JIA	Ruminococcus	ecCwUz	4XRMVJ	15339	rs12430303	0.0607616	0.077586	0.433538	-0.091307	0.21283	1.06265	0.912737	1.23717
JIA	Ruminococcus	ecCwUz	4XRMVJ	15339	rs1264369	0.10945	0.0655949	0.0952015	-0.019116	0.238016	1.11566	0.981066	1.26873
JIA	Ruminococcus	ecCwUz	4XRMVJ	15339	rs12654812	-0.021161	0.0804352	0.792488	-0.178814	0.136492	0.979061	0.836261	1.14625
JIA	Ruminococcus	ecCwUz	4XRMVJ	15339	rs12706860	0.222794	0.0799206	0.00530844	0.0661499	0.379439	1.24956	1.06839	1.46146
JIA	Ruminococcus	ecCwUz	4XRMVJ	15339	rs12722558	0.0525895	0.0883097	0.551501	-0.120497	0.225676	1.054	0.886479	1.25317
JIA	Ruminococcus	ecCwUz	4XRMVJ	15339	rs13433914	-0.0785846	0.0831786	0.344777	-0.241615	0.0844455	0.924424	0.785359	1.08811
JIA	Ruminococcus	ecCwUz	4XRMVJ	15339	rs142863425	-0.0613133	0.0695662	0.378119	-0.197663	0.0750364	0.940528	0.820646	1.07792
JIA	Ruminococcus	ecCwUz	4XRMVJ	15339	rs144251373	-0.00964227	0.0332429	0.771774	-0.0747984	0.0555139	0.990404	0.92793	1.05708
JIA	Ruminococcus	ecCwUz	4XRMVJ	15339	rs160289	-0.125216	0.0753219	0.0964299	-0.272847	0.0224148	0.882306	0.761209	1.02267
JIA	Ruminococcus	ecCwUz	4XRMVJ	15339	rs1665912	0.0396577	0.0874589	0.650229	-0.131762	0.211077	1.04045	0.87655	1.23501
JIA	Ruminococcus	ecCwUz	4XRMVJ	15339	rs1717501	0.096903	0.0852089	0.255438	-0.0701065	0.263913	1.10175	0.932295	1.30201
JIA	Ruminococcus	ecCwUz	4XRMVJ	15339	rs17207986	0.00543432	0.0491288	0.911923	-0.0908581	0.101727	1.00545	0.913147	1.10708
JIA	Ruminococcus	ecCwUz	4XRMVJ	15339	rs17583244	0.160721	0.0914033	0.0786844	-0.0184295	0.339872	1.17436	0.981739	1.40477
JIA	Ruminococcus	ecCwUz	4XRMVJ	15339	rs17615220	0.0394975	0.0273644	0.14891	-0.0141367	0.0931316	1.04029	0.985963	1.09761
JIA	Ruminococcus	ecCwUz	4XRMVJ	15339	rs182572	-0.0449092	0.0766365	0.557874	-0.195117	0.105298	0.956084	0.822739	1.11104
JIA	Ruminococcus	ecCwUz	4XRMVJ	15339	rs204991	0.121754	0.0787283	0.121982	-0.0325536	0.276061	1.12948	0.967971	1.31793
JIA	Ruminococcus	ecCwUz	4XRMVJ	15339	rs206015	-0.03741	0.0577515	0.517131	-0.150603	0.075783	0.963281	0.860189	1.07873
JIA	Ruminococcus	ecCwUz	4XRMVJ	15339	rs2069832	0.0599371	0.0871949	0.491836	-0.110965	0.230839	1.06177	0.89497	1.25966
JIA	Ruminococcus	ecCwUz	4XRMVJ	15339	rs2071286	0.00367416	0.023274	0.874563	-0.0419428	0.0492912	1.00368	0.958925	1.05053
JIA	Ruminococcus	ecCwUz	4XRMVJ	15339	rs2071541	0.0577441	0.0478358	0.227381	-0.036014	0.151502	1.05944	0.964627	1.16358
JIA	Ruminococcus	ecCwUz	4XRMVJ	15339	rs2072554	-0.0198151	0.118996	0.867748	-0.253047	0.213417	0.98038	0.776431	1.2379
JIA	Ruminococcus	ecCwUz	4XRMVJ	15339	rs2078675	-0.0228568	0.0604112	0.705168	-0.141263	0.0955492	0.977402	0.868261	1.10026
JIA	Ruminococcus	ecCwUz	4XRMVJ	15339	rs2107202	0.00975957	0.046197	0.832684	-0.0807865	0.100306	1.00981	0.922391	1.10551
JIA	Ruminococcus	ecCwUz	4XRMVJ	15339	rs2227956	0.0205494	0.0407453	0.614024	-0.0593114	0.10041	1.02076	0.942413	1.10562
JIA	Ruminococcus	ecCwUz	4XRMVJ	15339	rs2239707	-0.0759023	0.0523349	0.146969	-0.178479	0.026674	0.926907	0.836542	1.02703
JIA	Ruminococcus	ecCwUz	4XRMVJ	15339	rs2263318	0.0501834	0.0548945	0.360622	-0.0574097	0.157777	1.05146	0.944207	1.1709
JIA	Ruminococcus	ecCwUz	4XRMVJ	15339	rs2292759	-0.00515571	0.0726657	0.943437	-0.147581	0.137269	0.994858	0.862793	1.14714
JIA	Ruminococcus	ecCwUz	4XRMVJ	15339	rs23544	0.0459075	0.0495498	0.35419	-0.0512101	0.143025	1.04698	0.950079	1.15376
JIA	Ruminococcus	ecCwUz	4XRMVJ	15339	rs2371887	-0.0493246	0.0821551	0.548251	-0.210349	0.1117	0.951872	0.810302	1.11818
JIA	Ruminococcus	ecCwUz	4XRMVJ	15339	rs2481065	-0.0332365	0.08193	0.684985	-0.193819	0.127346	0.96731	0.823807	1.13581
JIA	Ruminococcus	ecCwUz	4XRMVJ	15339	rs2507959	0.0120812	0.0345703	0.726739	-0.0556766	0.079839	1.01215	0.945845	1.08311
JIA	Ruminococcus	ecCwUz	4XRMVJ	15339	rs2517473	0.076623	0.0432468	0.0764341	-0.0081407	0.161387	1.07964	0.991892	1.17514
JIA	Ruminococcus	ecCwUz	4XRMVJ	15339	rs2523483	-0.00633413	0.0492111	0.897584	-0.102788	0.0901196	0.993686	0.902318	1.09431
JIA	Ruminococcus	ecCwUz	4XRMVJ	15339	rs2523677	0.146189	0.0797295	0.0667183	-0.0100805	0.302459	1.15742	0.98997	1.35318
JIA	Ruminococcus	ecCwUz	4XRMVJ	15339	rs2530714	-0.0151462	0.0578429	0.793437	-0.128518	0.0982258	0.984968	0.879398	1.10321
JIA	Ruminococcus	ecCwUz	4XRMVJ	15339	rs2596472	-0.0462335	0.060623	0.445678	-0.165054	0.0725875	0.954819	0.847848	1.07529
JIA	Ruminococcus	ecCwUz	4XRMVJ	15339	rs2596502	0.00238329	0.0539365	0.964755	-0.103332	0.108099	1.00239	0.901827	1.11416
JIA	Ruminococcus	ecCwUz	4XRMVJ	15339	rs2614258	-0.0158901	0.0732296	0.828216	-0.15942	0.12764	0.984236	0.852638	1.13614
JIA	Ruminococcus	ecCwUz	4XRMVJ	15339	rs28366070	0.0511752	0.0547113	0.349599	-0.056059	0.158409	1.05251	0.945483	1.17165
JIA	Ruminococcus	ecCwUz	4XRMVJ	15339	rs2855441	0.0941892	0.0655559	0.150782	-0.0343004	0.222679	1.09877	0.966281	1.24942
JIA	Ruminococcus	ecCwUz	4XRMVJ	15339	rs2856816	0.0240885	0.0522811	0.644977	-0.0783823	0.126559	1.02438	0.924611	1.13492
JIA	Ruminococcus	ecCwUz	4XRMVJ	15339	rs2857115	0.0627281	0.0342789	0.06726	-0.00445855	0.129915	1.06474	0.995551	1.13873
JIA	Ruminococcus	ecCwUz	4XRMVJ	15339	rs28732242	0.018045	0.0346646	0.602674	-0.0498977	0.0859876	1.01821	0.951327	1.08979
JIA	Ruminococcus	ecCwUz	4XRMVJ	15339	rs28752875	-0.00234913	0.0348951	0.946327	-0.0707435	0.0660453	0.997654	0.931701	1.06828
JIA	Ruminococcus	ecCwUz	4XRMVJ	15339	rs3016018	-0.0204076	0.0389421	0.600244	-0.0967342	0.055919	0.979799	0.907797	1.05751
JIA	Ruminococcus	ecCwUz	4XRMVJ	15339	rs3094188	0.169838	0.0852172	0.0462608	0.00281269	0.336864	1.18511	1.00282	1.40055
JIA	Ruminococcus	ecCwUz	4XRMVJ	15339	rs3104402	-0.028753	0.0715658	0.687853	-0.169022	0.111516	0.971656	0.84449	1.11797
JIA	Ruminococcus	ecCwUz	4XRMVJ	15339	rs3117290	-0.0819916	0.0563787	0.145863	-0.192494	0.0285107	0.92128	0.824899	1.02892
JIA	Ruminococcus	ecCwUz	4XRMVJ	15339	rs3129796	-0.0640554	0.0806614	0.427121	-0.222152	0.094041	0.937953	0.800794	1.0986
JIA	Ruminococcus	ecCwUz	4XRMVJ	15339	rs3129987	0.00650518	0.042527	0.878425	-0.0768477	0.0898581	1.00653	0.926031	1.09402
JIA	Ruminococcus	ecCwUz	4XRMVJ	15339	rs3131059	0.0610701	0.0739687	0.409019	-0.0839086	0.206049	1.06297	0.919515	1.22881
JIA	Ruminococcus	ecCwUz	4XRMVJ	15339	rs3131933	-0.00721655	0.0557413	0.89699	-0.116469	0.102036	0.992809	0.890057	1.10742
JIA	Ruminococcus	ecCwUz	4XRMVJ	15339	rs3134929	-0.0179749	0.0390531	0.645324	-0.0945189	0.0585691	0.982186	0.909811	1.06032
JIA	Ruminococcus	ecCwUz	4XRMVJ	15339	rs34173901	-0.0432986	0.0815641	0.59552	-0.203164	0.116567	0.957625	0.816144	1.12363
JIA	Ruminococcus	ecCwUz	4XRMVJ	15339	rs34214527	-0.0190615	0.0577024	0.741141	-0.132158	0.0940352	0.981119	0.876202	1.0986
JIA	Ruminococcus	ecCwUz	4XRMVJ	15339	rs34302671	-0.0966883	0.0875911	0.269654	-0.268367	0.0749904	0.907839	0.764627	1.07787
JIA	Ruminococcus	ecCwUz	4XRMVJ	15339	rs35788599	-0.0819541	0.088904	0.356619	-0.256206	0.0922977	0.921314	0.773983	1.09669
JIA	Ruminococcus	ecCwUz	4XRMVJ	15339	rs371156	-0.00311897	0.0546271	0.954469	-0.110188	0.10395	0.996886	0.895666	1.10955
JIA	Ruminococcus	ecCwUz	4XRMVJ	15339	rs376892	-0.0467223	0.0837665	0.577002	-0.210905	0.11746	0.954352	0.809851	1.12464
JIA	Ruminococcus	ecCwUz	4XRMVJ	15339	rs3868082	0.0521014	0.0607869	0.391381	-0.0670408	0.171244	1.05348	0.935157	1.18678
JIA	Ruminococcus	ecCwUz	4XRMVJ	15339	rs398528	0.0809254	0.0987662	0.412579	-0.112656	0.274507	1.08429	0.893458	1.31588
JIA	Ruminococcus	ecCwUz	4XRMVJ	15339	rs41427850	-0.0423338	0.0857071	0.621351	-0.21032	0.125652	0.95855	0.810325	1.13389
JIA	Ruminococcus	ecCwUz	4XRMVJ	15339	rs440841	0.0747183	0.0864499	0.387425	-0.0947235	0.24416	1.07758	0.909624	1.27655
JIA	Ruminococcus	ecCwUz	4XRMVJ	15339	rs4635753	0.0781903	0.0826823	0.344316	-0.083867	0.240248	1.08133	0.919554	1.27156
JIA	Ruminococcus	ecCwUz	4XRMVJ	15339	rs4755450	0.0941716	0.0889122	0.289531	-0.0800964	0.26844	1.09875	0.923027	1.30792
JIA	Ruminococcus	ecCwUz	4XRMVJ	15339	rs4766578	0.0708447	0.0627669	0.259026	-0.0521784	0.193868	1.07341	0.94916	1.21394
JIA	Ruminococcus	ecCwUz	4XRMVJ	15339	rs4869314	0.169784	0.081296	0.0367558	0.0104438	0.329124	1.18505	1.0105	1.38975
JIA	Ruminococcus	ecCwUz	4XRMVJ	15339	rs4959116	0.0432278	0.0564012	0.443418	-0.0673184	0.153774	1.04418	0.934897	1.16623
JIA	Ruminococcus	ecCwUz	4XRMVJ	15339	rs4959120	0.0210454	0.0674022	0.754861	-0.111063	0.153154	1.02127	0.894883	1.1655
JIA	Ruminococcus	ecCwUz	4XRMVJ	15339	rs497523	-0.0602952	0.0602147	0.316664	-0.178316	0.0577256	0.941487	0.836678	1.05942
JIA	Ruminococcus	ecCwUz	4XRMVJ	15339	rs511515	0.0477751	0.0818166	0.559268	-0.112585	0.208136	1.04893	0.893521	1.23138
JIA	Ruminococcus	ecCwUz	4XRMVJ	15339	rs521786	0.0881574	0.0817037	0.280593	-0.071982	0.248297	1.09216	0.930548	1.28184
JIA	Ruminococcus	ecCwUz	4XRMVJ	15339	rs62270441	0.00904614	0.0901028	0.920028	-0.167555	0.185648	1.00909	0.84573	1.204
JIA	Ruminococcus	ecCwUz	4XRMVJ	15339	rs6434390	-0.0311783	0.0789494	0.692906	-0.185919	0.123563	0.969303	0.830341	1.13152
JIA	Ruminococcus	ecCwUz	4XRMVJ	15339	rs6506561	0.214737	0.0867298	0.0132891	0.0447461	0.384727	1.23954	1.04576	1.46921
JIA	Ruminococcus	ecCwUz	4XRMVJ	15339	rs661171	0.0352798	0.0858848	0.681233	-0.133054	0.203614	1.03591	0.875417	1.22583
JIA	Ruminococcus	ecCwUz	4XRMVJ	15339	rs6679677	-0.12176	0.0554322	0.0280516	-0.230408	-0.0131133	0.88536	0.79421	0.986972
JIA	Ruminococcus	ecCwUz	4XRMVJ	15339	rs6905282	0.00654814	0.0375642	0.861615	-0.0670777	0.080174	1.00657	0.935123	1.08348
JIA	Ruminococcus	ecCwUz	4XRMVJ	15339	rs6907702	0.0456636	0.0783861	0.560198	-0.107973	0.1993	1.04672	0.897652	1.22055
JIA	Ruminococcus	ecCwUz	4XRMVJ	15339	rs6926082	-0.0725658	0.0816553	0.374173	-0.23261	0.0874785	0.930005	0.792462	1.09142
JIA	Ruminococcus	ecCwUz	4XRMVJ	15339	rs6933672	-0.00535534	0.0689212	0.938065	-0.140441	0.12973	0.994659	0.868975	1.13852
JIA	Ruminococcus	ecCwUz	4XRMVJ	15339	rs7043505	-0.17064	0.0858242	0.0467836	-0.338856	-0.0024249	0.843125	0.712585	0.997578
JIA	Ruminococcus	ecCwUz	4XRMVJ	15339	rs706778	-0.0623075	0.0813647	0.443807	-0.221782	0.0971673	0.939594	0.80109	1.10204
JIA	Ruminococcus	ecCwUz	4XRMVJ	15339	rs7082720	0.102677	0.0814735	0.207578	-0.0570107	0.262366	1.10813	0.944584	1.3
JIA	Ruminococcus	ecCwUz	4XRMVJ	15339	rs719656	0.0770887	0.0899449	0.391409	-0.0992033	0.253381	1.08014	0.905559	1.28837
JIA	Ruminococcus	ecCwUz	4XRMVJ	15339	rs7204355	0.0155636	0.0791677	0.844148	-0.139605	0.170732	1.01569	0.869702	1.18617
JIA	Ruminococcus	ecCwUz	4XRMVJ	15339	rs72657048	0.0341658	0.0856114	0.689834	-0.133633	0.201964	1.03476	0.874911	1.2238
JIA	Ruminococcus	ecCwUz	4XRMVJ	15339	rs72704368	-0.0310946	0.107453	0.772292	-0.241703	0.179514	0.969384	0.785289	1.19664
JIA	Ruminococcus	ecCwUz	4XRMVJ	15339	rs7320806	-0.0124559	0.0786434	0.874153	-0.166597	0.141685	0.987621	0.846541	1.15221
JIA	Ruminococcus	ecCwUz	4XRMVJ	15339	rs7383287	-0.1107	0.0878744	0.207759	-0.282934	0.061534	0.895207	0.75357	1.06347
JIA	Ruminococcus	ecCwUz	4XRMVJ	15339	rs74379225	0.0641994	0.0498705	0.197982	-0.0335467	0.161946	1.06631	0.96701	1.1758
JIA	Ruminococcus	ecCwUz	4XRMVJ	15339	rs7601754	0.141509	0.0842164	0.0928977	-0.0235548	0.306573	1.15201	0.97672	1.35876
JIA	Ruminococcus	ecCwUz	4XRMVJ	15339	rs762808	0.0177222	0.0784211	0.821211	-0.135983	0.171427	1.01788	0.872857	1.187
JIA	Ruminococcus	ecCwUz	4XRMVJ	15339	rs7647909	-0.00343267	0.0805167	0.965994	-0.161245	0.15438	0.996573	0.851083	1.16693
JIA	Ruminococcus	ecCwUz	4XRMVJ	15339	rs7731626	0.0168508	0.0483834	0.727632	-0.0779806	0.111682	1.01699	0.924982	1.11816
JIA	Ruminococcus	ecCwUz	4XRMVJ	15339	rs7766749	-0.0285495	0.0596772	0.632367	-0.145517	0.0884179	0.971854	0.864575	1.09244
JIA	Ruminococcus	ecCwUz	4XRMVJ	15339	rs78300601	-0.082041	0.110745	0.458809	-0.299101	0.135019	0.921234	0.741484	1.14456
JIA	Ruminococcus	ecCwUz	4XRMVJ	15339	rs7977709	0.0640817	0.0879883	0.466431	-0.108375	0.236539	1.06618	0.897291	1.26686
JIA	Ruminococcus	ecCwUz	4XRMVJ	15339	rs79815064	-0.134938	0.0721316	0.0613845	-0.276316	0.00644024	0.87377	0.758573	1.00646
JIA	Ruminococcus	ecCwUz	4XRMVJ	15339	rs840012	0.100594	0.0818993	0.219347	-0.0599284	0.261117	1.10583	0.941832	1.29838
JIA	Ruminococcus	ecCwUz	4XRMVJ	15339	rs858990	-0.0152129	0.0697162	0.827264	-0.151857	0.121431	0.984902	0.859111	1.12911
JIA	Ruminococcus	ecCwUz	4XRMVJ	15339	rs909121	-0.00176637	0.0802291	0.982435	-0.159015	0.155483	0.998235	0.852983	1.16822
JIA	Ruminococcus	ecCwUz	4XRMVJ	15339	rs9261043	0.139998	0.0751021	0.0623082	-0.00720257	0.287198	1.15027	0.992823	1.33269
JIA	Ruminococcus	ecCwUz	4XRMVJ	15339	rs9261385	0.113775	0.0784888	0.147179	-0.0400631	0.267613	1.1205	0.960729	1.30684
JIA	Ruminococcus	ecCwUz	4XRMVJ	15339	rs9266684	-0.0180534	0.0261434	0.489846	-0.0692944	0.0331876	0.982109	0.933052	1.03374
JIA	Ruminococcus	ecCwUz	4XRMVJ	15339	rs9266804	0.0654486	0.0376496	0.0821473	-0.00834465	0.139242	1.06764	0.99169	1.1494
JIA	Ruminococcus	ecCwUz	4XRMVJ	15339	rs9267157	0.0170361	0.0849794	0.841111	-0.149524	0.183596	1.01718	0.861118	1.20153
JIA	Ruminococcus	ecCwUz	4XRMVJ	15339	rs9267444	-0.0573995	0.0388632	0.139686	-0.133571	0.0187724	0.944217	0.874965	1.01895
JIA	Ruminococcus	ecCwUz	4XRMVJ	15339	rs9268112	-0.00916084	0.0476062	0.847406	-0.102469	0.0841474	0.990881	0.902606	1.08779
JIA	Ruminococcus	ecCwUz	4XRMVJ	15339	rs9268893	0.0337262	0.0246297	0.170896	-0.014548	0.0820004	1.0343	0.985557	1.08546
JIA	Ruminococcus	ecCwUz	4XRMVJ	15339	rs9272218	0.00780018	0.0162827	0.631905	-0.0241139	0.0397143	1.00783	0.976175	1.04051
JIA	Ruminococcus	ecCwUz	4XRMVJ	15339	rs9275273	0.00630717	0.0474693	0.894297	-0.0867326	0.099347	1.00633	0.916922	1.10445
JIA	Ruminococcus	ecCwUz	4XRMVJ	15339	rs9276518	-0.000424156	0.066788	0.994933	-0.131329	0.13048	0.999576	0.87693	1.13938
JIA	Ruminococcus	ecCwUz	4XRMVJ	15339	rs9276831	0.00958349	0.0503221	0.848962	-0.0890478	0.108215	1.00963	0.914802	1.11429
JIA	Ruminococcus	ecCwUz	4XRMVJ	15339	rs9277569	-0.0168528	0.0297304	0.570813	-0.0751243	0.0414188	0.983288	0.927628	1.04229
JIA	Ruminococcus	ecCwUz	4XRMVJ	15339	rs9357123	0.000817415	0.0416168	0.984329	-0.0807515	0.0823864	1.00082	0.922423	1.08588
JIA	Ruminococcus	ecCwUz	4XRMVJ	15339	rs9366752	0.0386921	0.0305311	0.205048	-0.0211489	0.0985331	1.03945	0.979073	1.10355
JIA	Ruminococcus	ecCwUz	4XRMVJ	15339	rs9393830	-0.00713905	0.0782621	0.927318	-0.160533	0.146255	0.992886	0.85169	1.15749
JIA	Ruminococcus	ecCwUz	4XRMVJ	15339	rs9469064	-0.0759538	0.129597	0.557825	-0.329964	0.178057	0.926859	0.718949	1.19489
JIA	Ruminococcus	ecCwUz	4XRMVJ	15339	rs9469268	0.141511	0.0856886	0.0986445	-0.0264383	0.309461	1.15201	0.973908	1.36269
JIA	Ruminococcus	ecCwUz	4XRMVJ	15339	rs9501393	0.0271744	0.0858595	0.751625	-0.14111	0.195459	1.02755	0.868394	1.21587
JIA	Ruminococcus	ecCwUz	4XRMVJ	15339	rs9960807	0.0566223	0.0635783	0.373148	-0.0679911	0.181236	1.05826	0.934269	1.1987
JIA	Ruminococcus	ecCwUz	4XRMVJ	15339	All - Inverse variance weighted	0.0146774	0.00452929	0.00119303	0.00579995	0.0235548	1.01479	1.00582	1.02383
JIA	Ruminococcus	ecCwUz	4XRMVJ	15339	All - MR Egger	0.00885404	0.00980041	0.367916	-0.0103548	0.0280629	1.00889	0.989699	1.02846

## Sheet: Table8
Supplementary file Table 8. Information of pleiotropy test_YX
	ID.Exposure	ID.Outcome	Outcome	Exposure	Egger_intercept	SE	P_val
1	ecCwUz	lbIJb9	Eubacteriumrectale	JIA	0.00211664	0.00256061	0.409914
1	ecCwUz	niOa6d	Catenibacterium	JIA	0.000712639	0.00649122	0.912827
1	ecCwUz	4XRMVJ	Ruminococcus	JIA	0.00182363	0.00272169	0.503986

## Sheet: Table9
Supplementary file Table 9. Information about five methods of Mendelian randomization _XZ
Outcome	Exposure	Method	NSNP	Beta	SE	P_val	OR	LowCI95%	UpCI95%
Furaneol sulfate	Dorea	MR Egger	10	0.0738296	0.298538	0.810902	1.07662	0.599712	1.93279
Furaneol sulfate	Dorea	Weighted median	10	-0.234934	0.149307	0.115604	0.790623	0.590033	1.05941
Furaneol sulfate	Dorea	Inverse variance weighted	10	-0.243686	0.118836	0.0403046	0.783733	0.620888	0.98929
Furaneol sulfate	Dorea	Simple mode	10	-0.22214	0.212398	0.322899	0.800804	0.528116	1.21429
Furaneol sulfate	Dorea	Weighted mode	10	-0.190337	0.185639	0.331986	0.82668	0.574538	1.18948
Furaneol sulfate	Dorea	BWMR	10	-0.25053	0.110531	0.0234153	0.778388	0.626773	0.96668
2,6-dihydroxybenzoic acid	Dorea	MR Egger	10	-0.0834141	0.2262	0.721873	0.91997	0.590511	1.43324
2,6-dihydroxybenzoic acid	Dorea	Weighted median	10	-0.181123	0.123677	0.143062	0.834333	0.654732	1.0632
2,6-dihydroxybenzoic acid	Dorea	Inverse variance weighted	10	-0.182361	0.0881561	0.038582	0.8333	0.70107	0.99047
2,6-dihydroxybenzoic acid	Dorea	Simple mode	10	-0.209428	0.185991	0.289289	0.811048	0.563284	1.16779
2,6-dihydroxybenzoic acid	Dorea	Weighted mode	10	-0.177768	0.201335	0.400235	0.837137	0.564178	1.24216
2,6-dihydroxybenzoic acid	Dorea	BWMR	10	-0.145293	0.0863135	0.0923126	0.864769	0.730177	1.02417
Cysteine-glutathione disulfide	Rikenellaceae	MR Egger	13	0.17196	0.255349	0.514574	1.18763	0.719985	1.95902
Cysteine-glutathione disulfide	Rikenellaceae	Weighted median	13	0.0928853	0.0564786	0.100051	1.09734	0.982345	1.22579
Cysteine-glutathione disulfide	Rikenellaceae	Inverse variance weighted	13	0.0856921	0.0398965	0.0317249	1.08947	1.00752	1.17808
Cysteine-glutathione disulfide	Rikenellaceae	Simple mode	13	0.144062	0.095495	0.157275	1.15496	0.957808	1.39268
Cysteine-glutathione disulfide	Rikenellaceae	Weighted mode	13	0.142153	0.0950018	0.1604	1.15275	0.956906	1.38868
Cysteine-glutathione disulfide	Rikenellaceae	BWMR	13	0.0787796	0.0419227	0.0602225	1.08197	0.996617	1.17462
1-stearoyl-2-oleoyl	Rikenellaceae	MR Egger	13	-0.148315	0.234579	0.540136	0.862159	0.544389	1.36542
1-stearoyl-2-oleoyl	Rikenellaceae	Weighted median	13	-0.0812456	0.051787	0.116684	0.921967	0.832978	1.02046
1-stearoyl-2-oleoyl	Rikenellaceae	Inverse variance weighted	13	-0.10336	0.0380875	0.00665244	0.901802	0.836933	0.971699
1-stearoyl-2-oleoyl	Rikenellaceae	Simple mode	13	-0.0793281	0.0840863	0.364077	0.923737	0.78338	1.08924
1-stearoyl-2-oleoyl	Rikenellaceae	Weighted mode	13	-0.0793281	0.0824465	0.354949	0.923737	0.785902	1.08575
1-stearoyl-2-oleoyl	Rikenellaceae	BWMR	13	-0.110003	0.0388257	0.00460789	0.895832	0.83019	0.966664

[truncated: 9 more sheets: Table10, Table11, Table12, Table13, Table14, Table15, Table16, Table17, Table18]
